# Supplementary material for: Biopsy strategies for endoscopic screening of pre-malignant gastric lesions
Source: Sci Rep. 2019 Oct 17;9:14909. doi: 10.1038/s41598-019-51487-0 (PMC6797776; doi:10.1038/s41598-019-51487-0)
Supplement: Supplementary file 1 — Supplemetary materials [file 41598_2019_51487_MOESM1_ESM.xlsx]

## Sheet: 1.gastric carcinoma cases
No.	Dignosis
1	gastric signet-ring cell carcinoma
2	gastric signet-ring cell carcinoma
3	gastric adenocarcinoma
4	gastric adenocarcinoma
5	gastric adenocarcinoma
6	gastric adenocarcinoma
7	gastric adenocarcinoma
8	gastric adenocarcinoma
9	gastric adenocarcinoma
10	gastric signet-ring cell carcinoma
11	gastric adenocarcinoma
12	gastric non-hodgkin's lymphoma
13	gastric adenocarcinoma
14	gastric non-hodgkin's lymphoma
15	gastric adenocarcinoma
16	gastric signet-ring cell carcinoma
17	gastric adenocarcinoma
18	gastric signet-ring cell carcinoma
19	neuroendocrine neoplasm
20	gastric non-hodgkin's lymphoma
21	gastric adenocarcinoma

## Sheet: 2.OLGA and OLGIM stage
No.	Sex(1=male;2=female)	Age	Hp(1=postive;2=nagtive)	History(1=Yes;2=No)	Smoking(1=Yes;2=No)	Drinking(1=Yes;2=No)	Endoscopic Diagnosis(CSG=chronic superfical gastritis;CAG=chronic atrophic gastritis;GU: gastric ulcer)	five biopsy OLGA Stage(12345)	GA in corpus	GA in incisura angularis and antrum	GA in incisura angularis	four biopsy pieces（1234）	four biopsy pieces（1235）	four biopsy pieces（1245）	four biopsy pieces（2345）	four biopsy pieces（1345）	three biopsy pieces（123）	three biopsy pieces（124）	three biopsy pieces（125）	three biopsy pieces（134）	three biopsy pieces（145）	three biopsy pieces（135）	three biopsy pieces（234）	three biopsy pieces（245）	three biopsy pieces（235）	two biopsy pieces（13）	two biopsy pieces（14）	two biopsy pieces（15）	two biopsy pieces（23）	two biopsy pieces（24）	two biopsy pieces（25）		five biopsy OLGIM Stage(12345)	IM in corpus	IM in incisura angularis and antrum	IM in incisura angularis	four biopsy pieces（1234）	four biopsy pieces（1235）	four biopsy pieces（1245）	four biopsy pieces（2345）	four biopsy pieces（1345）	three biopsy pieces（123）	three biopsy pieces（124）	three biopsy pieces（125）	three biopsy pieces（134）	three biopsy pieces（145）	three biopsy pieces（135）	three biopsy pieces（234）	three biopsy pieces（245）
1	2	57	2	2	2	2	CAG	13,20,33,43,53	13,20	33,43,53	43,53	13,20,33,43	13,20,33,53	13,20,43,53	20,33,43,53	13,33,43,53	13,20,33	13,20 ,43	13,20,53	13,33,43	13,43,53	13,33,53	20,33,43	20,43,53	20,33,53	13,33	13,43	13,53	20,33	20,43	20,53		13,20,33,43,53	13,20	33,43,53	43,53	13,20,33,43	13,20,33,53	13,20,43,53	20,33,43,53	13,33,43,53	13,20,33	13,20,43	13,20,53	13,33,43	13,43,53	13,33,53	20,33,43	20,43,53
2	1	51	1	2	2	1	CAG	13,23,33,42,52	13,23	33,42,52	42,52	13,23,33,42	13,23,33,52	13,23,42,52	23,33,42,52	13,33,42,52	13,23,33	13,23 ,42	13,23,52	13,33,42	13,42,52	13,33,52	23,33,42	23,42,52	23,33,52	13,33	13,42	13,52	23,33	23,42	23,52		13,23,33,42,52	13,23	33,42,52	42,52	13,23,33,42	13,23,33,52	13,23,42,52	23,33,42,52	13,33,42,52	13,23,33	13,23,42	13,23,52	13,33,42	13,42,52	13,33,52	23,33,42	23,42,52
3	2	72	2	2	2	2	CAG	12,20,33,42,51	12,20	33,42,51	42,51	12,20,33,42	12,20,33,51	12,20,42,51	20,33,42,51	12,33,42,51	12,20,33	12,20 ,42	12,20,51	12,33,42	12,42,51	12,33,51	20,33,42	20,42,51	20,33,51	12,33	12,42	12,51	20,33	20,42	20,51		12,20,33,42,51	12,20	33,42,51	42,51	12,20,33,42	12,20,33,51	12,20,42,51	20,33,42,51	12,33,42,51	12,20,33	12,20,42	12,20,51	12,33,42	12,42,51	12,33,51	20,33,42	20,42,51
4	2	54	2	2	2	2	CAG	11,22,33,41,52	11,22	33,41,52	41,52	11,22,33,41	11,22,33,52	11,22,41,52	22,33,41,52	11,33,41,52	11,22,33	11,22 ,41	11,22,52	11,33,41	11,41,52	11,33,52	22,33,41	22,41,52	22,33,52	11,33	11,41	11,52	22,33	22,41	22,52		11,22,33,41,52	11,22	33,41,52	41,52	11,22,33,41	11,22,33,52	11,22,41,52	22,33,41,52	11,33,41,52	11,22,33	11,22,41	11,22,52	11,33,41	11,41,52	11,33,52	22,33,41	22,41,52
5	2	56	1	2	2	2	CAG	10,22,33,42,53	10,22	33,42,53	42,53	10,22,33,42	10,22,33,53	10,22,42,53	22,33,42,53	10,33,42,53	10,22,33	10,22 ,42	10,22,53	10,33,42	10,42,53	10,33,53	22,33,42	22,42,53	22,33,53	10,33	10,42	10,53	22,33	22,42	22,53		12,20,33,41,52	12,20	33,41,52	41,52	12,20,33,41	12,20,33,52	12,20,41,52	20,33,41,52	12,33,41,52	12,20,33	12,20,41	12,20,52	12,33,41	12,41,52	12,33,52	20,33,41	20,41,52
6	1	77	2	2	2	2	CAG	10,23,30,43,53	10,23	30,43,53	43,53	10,23,30,43	10,23,30,53	10,23,43,53	23,30,43,53	10,30,43,53	10,23,30	10,23 ,43	10,23,53	10,30,43	10,43,53	10,30,53	23,30,43	23,43,53	23,30,53	10,30	10,43	10,53	23,30	23,43	23,53		10,22,33,42,53	10,22	33,42,53	42,53	10,22,33,42	10,22,33,53	10,22,42,53	22,33,42,53	10,33,42,53	10,22,33	10,22,42	10,22,53	10,33,42	10,42,53	10,33,53	22,33,42	22,42,53
7	2	72	2	2	2	2	CAG	13,23,33,42,53	13,23	33,42,53	42,53	13,23,33,42	13,23,33,53	13,23,42,53	23,33,42,53	13,33,42,53	13,23,33	13,23 ,42	13,23,53	13,33,42	13,42,53	13,33,53	23,33,42	23,42,53	23,33,53	13,33	13,42	13,53	23,33	23,42	23,53		10,23,30,43,53	10,23	30,43,53	43,53	10,23,30,43	10,23,30,53	10,23,43,53	23,30,43,53	10,30,43,53	10,23,30	10,23,43	10,23,53	10,30,43	10,43,53	10,30,53	23,30,43	23,43,53
8	2	60	2	2	2	2	CAG	11,22,33,42,52	11,22	33,42,52	42,52	11,22,33,42	11,22,33,52	11,22,42,52	22,33,42,52	11,33,42,52	11,22,33	11,22 ,42	11,22,52	11,33,42	11,42,52	11,33,52	22,33,42	22,42,52	22,33,52	11,33	11,42	11,52	22,33	22,42	22,52		13,23,33,42,53	13,23	33,42,53	42,53	13,23,33,42	13,23,33,53	13,23,42,53	23,33,42,53	13,33,42,53	13,23,33	13,23,42	13,23,53	13,33,42	13,42,53	13,33,53	23,33,42	23,42,53
9	2	63	2	1	2	2	CSG	10,22,33,41,51	10,22	33,41,51	41,51	10,22,33,41	10,22,33,51	10,22,41,51	22,33,41,51	10,33,41,51	10,22,33	10,22 ,41	10,22,51	10,33,41	10,41,51	10,33,51	22,33,41	22,41,51	22,33,51	10,33	10,41	10,51	22,33	22,41	22,51		11,22,33,42,52	11,22	33,42,52	42,52	11,22,33,42	11,22,33,52	11,22,42,52	22,33,42,52	11,33,42,52	11,22,33	11,22,42	11,22,52	11,33,42	11,42,52	11,33,52	22,33,42	22,42,52
10	1	77	2	2	2	2	CAG	10,23,30,43,53	10,23	30,43,53	43,53	10,23,30,43	10,23,30,53	10,23,43,53	23,30,43,53	10,30,43,53	10,23,30	10,23 ,43	10,23,53	10,30,43	10,43,53	10,30,53	23,30,43	23,43,53	23,30,53	10,30	10,43	10,53	23,30	23,43	23,53		10,22,33,41,51	10,22	33,41,51	41,51	10,22,33,41	10,22,33,51	10,22,41,51	22,33,41,51	10,33,41,51	10,22,33	10,22,41	10,22,51	10,33,41	10,41,51	10,33,51	22,33,41	22,41,51
11	1	59	1	2	1	1	CAG	10,22,33,40,51	10,22	33,40,51	40,51	10,22，33，40	10,22，33,51	10,22，40,51	22，33，40,51	10，33，40,51	10,22，33	10,22 ，40	10,22,51	10，33，40	10，40,51	10，33，51	22，33，40	22，40,51	22，33,51	10，33	10，40	10,51	22,33	22,40	22,51		10,23,30,43,53	10,23	30,43,53	43,53	10,23,30,43	10,23,30,53	10,23,43,53	23,30,43,53	10,30,43,53	10,23,30	10,23,43	10,23,53	10,30,43	10,43,53	10,30,53	23,30,43	23,43,53
12	2	65	1	2	2	2	CAG	11,23,33,41,51	11,23	33,41,51	41,51	11,23,33,41	11,23,33,51	11,23,41,51	23,33,41,51	11,33,41,51	11,23,33	11,23 ,41	11,23,51	11,33,41	11,41,51	11,33,51	23,33,41	23,41,51	23,33,51	11,33	11,41	11,51	23,33	23,41	23,51		10,22，33，40,51	10,22	33,40,51	40,51	10,22,33,40	10,22,33,51	10,22，40,51	22,33,40,51	10，33，40,51	10,22,33	10,22，40	10,22,51	10,33,40	10，40,51	10，33,51	22，33，40	22，40,51
13	2	60	1	2	1	1	CAG	10，23,33,40,53	10,23	33,40,53	40,53	10，23,33,40	10，23,33,53	10，23,40,53	23,33,40,53	10,33,40,53	10，23,33	10，23 ,40	10，23,53	10,33,40	10,40,53	10,33,53	23,33,40	23,40,53	23,33,53	10,33	10,40	10,53	23,33	23,40	23,53		11,23,33,41,51	11,23	33,41,51	41,51	11,23,33,41	11,23,33,51	11,23,41,51	23,33,41,51	11,33,41,51	11,23,33	11,23,41	11,23,51	11,33,41	11,41,51	11,33,51	23,33,41	23,41,51
14	1	37	1	2	2	1	CAG	12,20,32,41,52	12,20	32,41,52	41,52	12,20,32,41	12,20,32,52	12,20,41,52	20,32,41,52	12,32,41,52	12,20,32	12,20 ,41	12,20,52	12,32,41	12,41,52	12,32,52	20,32,41	20,41,52	20,32,52	12,32	12,41	12,52	20,32	20,41	20,52		10，23,33,40,53	10,23	33,40,53	40,53	10,23,33,40	10,23,33,53	10，23,40,53	23,33,40,53	10，33,40,53	10,23,33	10，23,40	10，23,53	10,33,40	10,40,53	10,33,53	23,33,40	23,40,53
15	2	73	2	2	2	2	CSG	12,22,30,41,52	12,22	30,41,52	41,52	12,22,30,41	12,22,30,52	12,22,41,52	22,30,41,52	12,30,41,52	12,22,30	12,22 ,41	12,22,52	12,30,41	12,41,52	12,30,52	22,30,41	22,41,52	22,30,52	12,30	12,41	12,52	22,30	22,41	22,52		12,21,30,41,52	12,21	30,41,52	41,52	12,21,30,41	12,21,30,52	12,21,41,52	21,30,41,52	12,30,41,52	12,21,30	12,21,41	12,21,52	12,30,41	12,41,52	12,30,52	21,30,41	21,41,52
16	1	63	2	2	2	1	CAG	12,22,32,42,52	12,22	32,42,52	42,52	12,22,32,42	12,22,32,52	12,22,42,52	22,32,42,52	12,32,42,52	12,22,32	12,22 ,42	12,22,52	12,32,42	12,42,52	12,32,52	22,32,42	22,42,52	22,32,52	12,32	12,42	12,52	22,32	22,42	22,52		10,22,32,42,52	10,22	32,42,52	42,52	10,22,32,42	10,22,32,52	10,22,42,52	22,32,42,52	10,32,42,52	10,22,32	10,22,42	10,22,52	10,32,42	10,42,52	10,32,52	22,32,42	22,42,52
17	2	59	1	2	2	2	CSG	10,21,33,42,53	10,21	33,42,53	42,53	10,21,33,42	10,21,33,53	10,21,42,53	21,33,42,53	10,33,42,53	10,21,33	10,21 ,42	10,21,53	10,33,42	10,42,53	10,33,53	21,33,42	21,42,53	21,33,53	10,33	10,42	10,53	21,33	21,42	21,53		10,21,33,42,52	10,21	33,42,52	42,52	10,21,33,42	10,21,33,52	10,21,42,52	21,33,42,52	10,33,42,52	10,21,33	10,21,42	10,21,52	10,33,42	10,42,52	10,33,52	21,33,42	21,42,52
18	2	58	1	2	2	1	CAG	12,22,32,40,52	12,22	32,40,52	40,52	12,22,32,40	12,22,32,52	12,22,40,52	22,32,40,52	12,32,40,52	12,22,32	12,22 ,40	12,22,52	12,32,40	12,40,52	12,32,52	22,32,40	22,40,52	22,32,52	12,32	12,40	12,52	22,32	22,40	22,52		11,22,32,40,52	11,22	32,40,52	40,52	11,22,32,40	11,22,32,52	11,22,40,52	22,32,40,52	11,32,40,52	11,22,32	11,22,40	11,22,52	11,32,40	11,40,52	11,32,52	22,32,40	22,40,52
19	1	47	2	2	2	1	CAG	12,22,32,42,52	12,22	32,42,52	42,52	12,22,32,42	12,22,32,52	12,22,42,52	22,32,42,52	12,32,42,52	12,22,32	12,22 ,42	12,22,52	12,32,42	12,42,52	12,32,52	22,32,42	22,42,52	22,32,52	12,32	12,42	12,52	22,32	22,42	22,52		12,22,32,42,52	12,22	32,42,52	42,52	12,22,32,42	12,22,32,52	12,22,42,52	22,32,42,52	12,32,42,52	12,22,32	12,22,42	12,22,52	12,32,42	12,42,52	12,32,52	22,32,42	22,42,52
20	1	53	1	2	2	1	CAG	10,22,32,41,51	10,22	32,41,51	41,51	10,22,32,41	10,22,32,51	10,22,41,51	22,32,41,51	10,32,41,51	10,22,32	10,22 ,41	10,22,51	10,32,41	10,41,51	10,32,51	22,32,41	22,41,51	22,32,51	10,32	10,41	10,51	22,32	22,41	22,51		10,22,32,41,51	10,22	32,41,51	41,51	10,22,32,41	10,22,32,51	10,22,41,51	22,32,41,51	10,32,41,51	10,22,32	10,22,41	10,22,51	10,32,41	10,41,51	10,32,51	22,32,41	22,41,51
21	2	66	2	2	2	2	CSG	11,20,33,40,53	11,20	33,40,53	40,53	11,20,33,40	11,20,33,53	11,20,40,53	20,33,40,53	11,33,40,53	11,20,33	11,20 ,40	11,20,53	11,33,40	11,40,53	11,33,53	20,33,40	20,40,53	20,33,53	11,33	11,40	11,53	20,33	20,40	20,53		11,20,33,40,53	11,20	33,40,53	40,53	11,20,33,40	11,20,33,53	11,20,40,53	20,33,40,53	11,33,40,53	11,20,33	11,20,40	11,20,53	11,33,40	11,40,53	11,33,53	20,33,40	20,40,53
22	1	70	2	2	2	2	CAG	10,22,32,41,51	10,22	32,41,51	41,51	10,22,32,41	10,22,32,51	10,22,41,51	22,32,41,51	10,32,41,51	10,22,32	10,22 ,41	10,22,51	10,32,41	10,41,51	10,32,51	22,32,41	22,41,51	22,32,51	10,32	10,41	10,51	22,32	22,41	22,51		10,22,32,41,51	10,22	32,41,51	41,51	10,22,32,41	10,22,32,51	10,22,41,51	22,32,41,51	10,32,41,51	10,22,32	10,22,41	10,22,51	10,32,41	10,41,51	10,32,51	22,32,41	22,41,51
23	2	50	2	2	2	2	CAG	11,20,33,41,52	11,20	33,41,52	41,52	11,20,33,41	11,20,33,52	11,20,41,52	20,33,41,52	11,33,41,52	11,20,33	11,20 ,41	11,20,52	11,33,41	11,41,52	11,33,52	20,33,41	20,41,52	20,33,52	11,33	11,41	11,52	20,33	20,41	20,52		11,20,33,41,52	11,20	33,41,52	41,52	11,20,33,41	11,20,33,52	11,20,41,52	20,33,41,52	11,33,41,52	11,20,33	11,20,41	11,20,52	11,33,41	11,41,52	11,33,52	20,33,41	20,41,52
24	1	70	2	1	2	2	CAG	10,22,32,41,51	10,22	32,41,51	41,51	10,22,32,41	10,22,32,51	10,22,41,51	22,32,41,51	10,32,41,51	10,22,32	10,22 ,41	10,22,51	10,32,41	10,41,51	10,32,51	22,32,41	22,41,51	22,32,51	10,32	10,41	10,51	22,32	22,41	22,51		10,22,32,41,51	10,22	32,41,51	41,51	10,22,32,41	10,22,32,51	10,22,41,51	22,32,41,51	10,32,41,51	10,22,32	10,22,41	10,22,51	10,32,41	10,41,51	10,32,51	22,32,41	22,41,51
25	1	55	2	2	2	2	CAG	10,21,30,42,53	10,21	30,42,53	42,53	10,21,30,42	10,21,30,53	10,21,42,53	21,30,42,53	10,30,42,53	10,21,30	10,21 ,42	10,21,53	10,30,42	10,42,53	10,30,53	21,30,42	21,42,53	21,30,53	10,30	10,42	10,53	21,30	21,42	21,53		11,21,33,41,51	11,21	33,41,51	41,51	11,21,33,41	11,21,33,51	11,21,41,51	21,33,41,51	11,33,41,51	11,21,33	11,21,41	11,21,51	11,33,41	11,41,51	11,33,51	21,33,41	21,41,51
26	1	34	2	2	1	2	CAG	10,20,30,40,53	10,20	30,40,53	40,53	10,20,30,40	10,20,30,53	10,20,40,53	20,30,40,53	10,30,40,53	10,20,30	10,20 ,40	10,20,53	10,30,40	10,40,53	10,30,53	20,30,40	20,40,53	20,30,53	10,30	10,40	10,53	20,30	20,40	20,53		10,21,30,42,53	10,21	30,42,53	42,53	10,21,30,42	10,21,30,53	10,21,42,53	21,30,42,53	10,30,42,53	10,21,30	10,21,42	10,21,53	10,30,42	10,42,53	10,30,53	21,30,42	21,42,53
27	1	62	2	2	2	1	CAG	10,20,33,42,52	10,20	33,42,52	42,52	10,20,33,42	10,20,33,52	10,20,42,52	20,33,42,52	10,33,42,52	10,20,33	10,20 ,42	10,20,52	10,33,42	10,42,52	10,33,52	20,33,42	20,42,52	20,33,52	10,33	10,42	10,52	20,33	20,42	20,52		10,20,30,40,53	10,20	30,40,53	40,53	10,20,30,40	10,20,30,53	10,20,40,53	20,30,40,53	10,30,40,53	10,20,30	10,20,40	10,20,53	10,30,40	10,40,53	10,30,53	20,30,40	20,40,53
28	1	64	2	2	2	2	CAG	11,22,32,41,52	11,22	32,41,52	41,52	11,22,32,41	11,22,32,52	11,22,41,52	22,32,41,52	11,32,41,52	11,22,32	11,22 ,41	11,22,52	11,32,41	11,41,52	11,32,52	22,32,41	22,41,52	22,32,52	11,32	11,41	11,52	22,32	22,41	22,52		10,20,33,42,52	10,20	33,42,52	42,52	10,20,33,42	10,20,33,52	10,20,42,52	20,33,42,52	10,33,42,52	10,20,33	10,20,42	10,20,52	10,33,42	10,42,52	10,33,52	20,33,42	20,42,52
29	1	67	1	2	2	2	CAG	10,21,32,43,53	10,21	32,43,53	43,53	10,21,32,43	10,21,32,53	10,21,43,53	21,32,43,53	10,32,43,53	10,21,32	10,21 ,43	10,21,53	10,32,43	10,43,53	10,32,53	21,32,43	21,43,53	21,32,53	10,32	10,43	10,53	21,32	21,43	21,53		11,22,32,41,52	11,22	32,41,52	41,52	11,22,32,41	11,22,32,52	11,22,41,52	22,32,41,52	11,32,41,52	11,22,32	11,22,41	11,22,52	11,32,41	11,41,52	11,32,52	22,32,41	22,41,52
30	2	71	1	2	2	2	CAG	10,21,33,40,52	10,21	33,40,52	40,52	10,21,33,40	10,21,33,52	10,21,40,52	21,33,40,52	10,33,40,52	10,21,33	10,21 ,40	10,21,52	10,33,40	10,40,52	10,33,52	21,33,40	21,40,52	21,33,52	10,33	10,40	10,52	21,33	21,40	21,52		10,21,32,43,53	10,21	32,43,53	43,53	10,21,32,43	10,21,32,53	10,21,43,53	21,32,43,53	10,32,43,53	10,21,32	10,21,43	10,21,53	10,32,43	10,43,53	10,32,53	21,32,43	21,43,53
31	1	54	1	2	1	1	CAG	10,21,33,41,51	10,21	33,41,51	41,51	10,21,33,41	10,21,33,51	10,21,41,51	21,33,41,51	10,33,41,51	10,21,33	10,21 ,41	10,21,51	10,33,41	10,41,51	10,33,51	21,33,41	21,41,51	21,33,51	10,33	10,41	10,51	21,33	21,41	21,51		10,20,33,40,51	10,20	33,40,51	40,51	10,20,33,40	10,20,33,51	10,20,40,51	20,33,40,51	10,33,40,51	10,20,33	10,20,40	10,20,51	10,33,40	10,40,51	10,33,51	20,33,40	20,40,51
32	1	55	2	2	2	2	CAG	10,20,30,43,53	10,20	30,43,53	43,53	10,20,30,43	10,20,30,53	10,20,43,53	20,30,43,53	10,30,43,53	10,20,30	10,20 ,43	10,20,53	10,30,43	10,43,53	10,30,53	20,30,43	20,43,53	20,30,53	10,30	10,43	10,53	20,30	20,43	20,53		10,21,33,41,51	10,21	33,41,51	41,51	10,21,33,41	10,21,33,51	10,21,41,51	21,33,41,51	10,33,41,51	10,21,33	10,21,41	10,21,51	10,33,41	10,41,51	10,33,51	21,33,41	21,41,51
33	1	79	2	2	2	2	CAG	10,22,32,40,52	10,22	32,40,52	40,52	10，22,32,40	10，22,32,52	10，22,40,52	22,32,40,52	10,32,40,52	10，22,32	10，22 ,40	10，22,52	10,32,40	10,40,52	10,32,52	22,32,40	22,40,52	22,32,52	10,32	10,40	10,52	22,32	22,40	22,52		10,20,30,43,53	10,20	30,43,53	43,53	10,20,30,43	10,20,30,53	10,20,43,53	20,30,43,53	10,30,43,53	10,20,30	10,20,43	10,20,53	10,30,43	10,43,53	10,30,53	20,30,43	20,43,53
34	1	38	2	2	2	1	CAG	10,22,32,40,52	10,22	32,40,52	40,52	10，22,32,40	10，22,32,52	10，22,40,52	22,32,40,52	10,32,40,52	10，22,32	10，22 ,40	10，22,52	10,32,40	10,40,52	10,32,52	22,32,40	22,40,52	22,32,52	10,32	10,40	10,52	22,32	22,40	22,52		10，22,32,40,52	10,22	32,40,52	40,52	10，22,32,40	10，22,32,52	10，22,40,52	22,32,40,52	10,32,40,52	10，22,32	10，22,40	10，22,52	10,32,40	10,40,52	10,32,52	22,32,40	22,40,52
35	2	70	2	2	2	2	CAG	12,20,32,41,52	12,20	32,41,52	41,52	12,20,32,41	12,20,32,52	12,20,41，52	20,32,41，52	12,32,41，52	12,20,32	12,20 ,41	12,20,52	12,32,41	12,41，52	12,32，52	20,32,41	20,41，52	20,32，52	12,32	12,41	12,52	20,32	20,41	20,52		10，22,32,40,52	10,22	32,40,52	40,52	10，22,32,40	10，22,32,52	10，22,40,52	22,32,40,52	10,32,40,52	10，22,32	10，22,40	10，22,52	10,32,40	10,40,52	10,32,52	22,32,40	22,40,52
36	1	71	2	2	2	1	CSG	11,22,31,42,52	11,22	31,42,52	42,52	11,22,31,42	11,22,31,52	11,22,42,52	22,31,42,52	11,31,42,52	11,22,31	11,22 ,42	11,22,52	11,31,42	11,42,52	11,31,52	22,31,42	22,42,52	22,31,52	11,31	11,42	11,52	22,31	22,42	22,52		12,20,32,41，52	12,20	32,41,52	41,52	12,20,32,41	12,20,32,52	12,20,41，52	20,32,41，52	12,32,41，52	12,20,32	12,20,41	12,20,52	12,32,41	12,41，52	12,32,52	20,32,41	20,41，52
37	2	61	2	2	2	2	CAG	10,20,33,42,52	10,20	33,42,52	42,52	10,20,33,42	10,20,33,52	10,20,42,52	20,33,42,52	10,33,42,52	10,20,33	10,20 ,42	10,20,52	10,33,42	10,42,52	10,33,52	20,33,42	20,42,52	20,33,52	10,33	10,42	10,52	20,33	20,42	20,52		11,22,31,42,52	11,22	31,42,52	42,52	11,22,31,42	11,22,31,52	11,22,42,52	22,31,42,52	11,31,42,52	11,22,31	11,22,42	11,22,52	11,31,42	11,42,52	11,31,52	22,31,42	22,42,52
38	2	63	1	2	2	1	CAG	10,20,31,41,53	10,20	31,41,53	41,53	10,20,31,41	10,20,31,53	10,20,41,53	20,31,41,53	10,31,41,53	10,20,31	10,20 ,41	10,20,53	10,31,41	10,41,53	10,31,53	20,31,41	20,41,53	20,31,53	10,31	10,41	10,53	20,31	20,41	20,53		10,20,33,42,50	10,20	33,42,50	42,50	10,20,33,42	10,20,33,50	10,20,42,50	20,33,42,50	10,33,42,50	10,20,33	10,20,42	10,20,50	10,33,42	10,42,50	10,33,50	20,33,42	20,42,50
39	2	76	2	1	2	2	CAG	10,22,31,42,52	10,22	31,42,52	42,52	10,22,31,42	10,22,31,52	10,22,42,52	22,31,42,52	10,31,42,52	10,22,31	10,22 ,42	10,22,52	10,31,42	10,42,52	10,31,52	22,31,42	22,42,52	22,31,52	10,31	10,42	10,52	22,31	22,42	22,52		10,20,31,41,53	10,20	31,41,53	41,53	10,20,31,41	10,20,31,53	10,20,41,53	20,31,41,53	10,31,41,53	10,20,31	10,20,41	10,20,53	10,31,41	10,41,53	10,31,53	20,31,41	20,41,53
40	2	44	1	2	2	2	CSG	10,21,32,42,50	10,21	32,42,50	42,50	10,21,32,42	10,21,32,50	10,21,42,50	21,32,42,50	10,32,42,50	10,21,32	10,21 ,42	10,21,50	10,32,42	10,42,50	10,32,50	21,32,42	21,42,50	21,32,50	10,32	10,42	10,50	21,32	21,42	21,50		10,22,31,42,52	10,22	31,42,52	42,52	10,22,31,42	10,22,31,52	10,22,42,52	22,31,42,52	10,31,42,52	10,22,31	10,22,42	10,22,52	10,31,42	10,42,52	10,31,52	22,31,42	22,42,52
41	1	69	2	2	1	1	CSG	12,20,31,40,52	12,20	31,40,52	40,52	12,20,31,40	12,20,31,52	12,20,40,52	20,31,40,52	12,31,40,52	12,20,31	12,20 ,40	12,20,52	12,31,40	12,40,52	12,31,52	20,31,40	20,40,52	20,31,52	12,31	12,40	12,52	20,31	20,40	20,52		10,21,32,41,51	10,21	32,41,51	41,51	10,21,32,41	10,21,32,51	10,21,41,51	21,32,41,51	10,32,41,51	10,21,32	10,21,41	10,21,51	10,32,41	10,41,51	10,32,51	21,32,41	21,41,51
42	1	63	2	2	2	2	CAG	10,21,32,41,51	10,21	32,41,51	41,51	10,21,32,41	10,21,32,51	10,21,41,51	21,32,41,51	10,32,41,51	10,21,32	10,21 ,41	10,21,51	10,32,41	10,41,51	10,32,51	21,32,41	21,41,51	21,32,51	10,32	10,41	10,51	21,32	21,41	21,51		10,21,32,42,50	10,21	32,42,50	42,50	10,21,32,42	10,21,32,50	10,21,42,50	21,32,42,50	10,32,42,50	10,21,32	10,21,42	10,21,50	10,32,42	10,42,50	10,32,50	21,32,42	21,42,50
43	1	58	2	2	1	1	CAG	10,21,32,41,51	10,21	32,41,51	41,51	10,21,32,41	10,21,32,51	10,21,41,51	21,32,41,51	10,32,41,51	10,21,32	10,21 ,41	10,21,51	10,32,41	10,41,51	10,32,51	21,32,41	21,41,51	21,32,51	10,32	10,41	10,51	21,32	21,41	21,51		10,21,32,41,51	10,21	32,41,51	41,51	10,21,32,41	10,21,32,51	10,21,41,51	21,32,41,51	10,32,41,51	10,21,32	10,21,41	10,21,51	10,32,41	10,41,51	10,32,51	21,32,41	21,41,51
44	2	63	2	2	2	2	CAG	10,20,32,42,52	10,20	32,42,52	42,52	10,20,32,42	10,20,32,52	10,20,42,52	20,32,42,52	10,32,42,52	10,20,32	10,20 ,42	10,20,52	10,32,42	10,42,52	10,32,52	20,32,42	20,42,52	20,32,52	10,32	10,42	10,52	20,32	20,42	20,52		10,20,32,42,52	10,20	32,42,52	42,52	10,20,32,42	10,20,32,52	10,20,42,52	20,32,42,52	10,32,42,52	10,20,32	10,20,42	10,20,52	10,32,42	10,42,52	10,32,52	20,32,42	20,42,52
45	2	67	1	2	2	2	CAG	10,20,31,42,52	10,20	31,42,52	42,52	10,20,31,42	10,20,31,52	10,20,42,52	20,31,42,52	10,31,42,52	10,20,31	10,20 ,42	10,20,52	10,31,42	10,42,52	10,31,52	20,31,42	20,42,52	20,31,52	10,31	10,42	10,52	20,31	20,42	20,52		10,20,31,42,52	10,20	31,42,52	42,52	10,20,31,42	10,20,31,52	10,20,42,52	20,31,42,52	10,31,42,52	10,20,31	10,20,42	10,20,52	10,31,42	10,42,52	10,31,52	20,31,42	20,42,52
46	2	35	1	2	2	2	CAG	10,20,32,42,52	10,20	32,42,52	42,52	10,20,31,42	10,20,32,52	10,20,42,52	20,32,42,52	10,32,42,52	10,20,31	10,20 ,42	10,20,52	10,32,42	10,42,52	10,32,52	20,32,42	20,42,52	20,32,52	10,32	10,42	10,52	20,32	20,42	20,52		10,20,32,42,52	10,20	32,42,52	42,52	10,20,32,42	10,20,32,52	10,20,42,52	20,32,42,52	10,32,42,52	10,20,32	10,20,42	10,20,52	10,32,42	10,42,52	10,32,52	20,32,42	20,42,52
47	1	43	1	2	2	2	CAG	10,20,32,40,50	10,20	32,40,50	40,50	10,20,31,42	10,20,32,50	10,20,40,50	20,32,40,50	10,32,40,50	10,20,31	10,20 ,42	10,20,50	10,32,40	10,40,50	10,32,50	20,32,40	20,40,50	20,32,50	10,32	10,40	10,50	20,32	20,40	20,50		10,20,32,40,50	10,20	32,40,50	40,50	10,20,32,40	10,20,32,50	10,20,40,50	20,32,40,50	10,32,40,50	10,20,32	10,20,40	10,20,50	10,32,40	10,40,50	10,32,50	20,32,40	20,40,50
48	2	82	1	2	2	1	CAG	10,20,32,40,52	10,20	32,40,52	40,52	10,20,32,40	10,20,32,52	10,20,40,52	20,32,40,52	10,32,40,52	10,20,32	10,20 ,40	10,20,52	10,32,40	10,40,52	10,32,52	20,32,40	20,40,52	20,32,52	10,32	10,40	10,52	20,32	20,40	20,52		10,20,32,40,52	10,20	32,40,52	40,52	10,20,32,40	10,20,32,52	10,20,40,52	20,32,40,52	10,32,40,52	10,20,32	10,20,40	10,20,52	10,32,40	10,40,52	10,32,52	20,32,40	20,40,52
49	1	62	2	2	2	2	CAG	10,20.30.42,51	10,20	30.42,51	42,51	10,20.30.42	10,20.30,51	10,20.42,51	20.30.42,51	10.30.42,51	10,20.30	10,20.42	10,20,51	10.30.42	10.42,51	10.30,51	20,30,42	20,42,51	20,30,51	10,30	10,42	10,51	20,30	20,42	20,51		10,20.30.42,51	10,20	30,42,51	42,51	10,20.30.42	10,20.30,51	10,20.42,51	20.30.42,51	10,30.42,51	10,20.30	10,20.42	10,20.51	10.30.42	10.42,51	10.30,51	20.30.42	20.42,51
50	1	50	1	2	2	1	CAG	10,20,32,40,51	10,20	32,40,51	40,51	10,20,32,40	10,20,32,51	10,20,40,51	20,32,40,51	10,32,40,51	10,20,32	10,20 ,40	10,20,51	10,32,40	10,40,51	10,32,51	20,32,40	20,40,51	20,32,51	10,32	10,40	10,51	20,32	20,40	20,51		10,20,32,40,51	10,20	32,40,51	40,51	10,20,32,40	10,20,32,51	10,20,40,51	20,32,40,51	10,32,40,51	10,20,32	10,20,40	10,20,51	10,32,40	10,40,51	10,32,51	20,32,40	20,40,51
51	2	67	2	2	2	2	CAG	10,20,31,40,52	10,20	31,40,52	40,52	10,20,31,40	10,20,31,52	10,20,40,52	20,31,40,52	10,31,40,52	10,20,31	10,20 ,40	10,20,52	10,31,40	10,40,52	10,31,52	20,31,40	20,40,52	20,31,52	10,31	10,40	10,52	20,31	20,40	20,52		10,20,31,40,52	10,20	31,40,52	40,52	10,20,31,40	10,20,31,52	10,20,40,52	20,31,40,52	10,31,40,52	10,20,31	10,20,40	10,20,52	10,31,40	10,40,52	10,31,52	20,31,40	20,40,52
52	1	57	1	2	2	2	CAG	10,21,32,40,52	10,21	32,40,52	40,52	10,21,32,40	10,21,32,52	10,21,40,52	21,32,40,52	10,32,40,52	10,21,32	10,21 ,40	10,21,52	10,32,40	10,40,52	10,32,52	21,32,40	21,40,52	21,32,52	10,32	10,40	10,52	21,32	21,40	21,52		10,21,32,40,52	10,21	32,40,52	40,52	10,21,32,40	10,21,32,52	10,21,40,52	21,32,40,52	10,32,40,52	10,21,32	10,21,40	10,21,52	10,32,40	10,40,52	10,32,52	21,32,40	21,40,52
53	2	63	2	2	2	2	CAG	11,21,32,41,52	11,21	32,41,52	41,52	11,21,32,41	11,21,32,52	11,21,41,52	21,32,41,52	11,32,41,52	11,21,32	11,21 ,41	11,21,52	11,32,41	11,41,52	11,32,52	21,32,41	21,41,52	21,32,52	11,32	11,41	11,52	21,32	21,41	21,52		11,21,32,41,52	11,21	32,41,52	41,52	11,21,32,41	11,21,32,52	11,21,41,52	21,32,41,52	11,32,41,52	11,21,32	11,21,41	11,21,52	11,32,41	11,41,52	11,32,52	21,32,41	21,41,52
54	1	76	1	2	2	1	CAG	10,20,31,42,51	10,20	31,42,51	42,51	10,20,31,42	10,20,31,51	10,20,42,51	20,31,42,51	10,31,42,51	10,20,31	10,20 ,42	10,20,51	10,31,42	10,42,51	10,31,51	20,31,42	20,42,51	20,31,51	10,31	10,42	10,51	20,31	20,42	20,51		10,20,31,42,51	10,20	31,42,51	42,51	10,20,31,42	10,20,31,51	10,20,42,51	20,31,42,51	10,31,42,51	10,20,31	10,20,42	10,20,51	10,31,42	10,42,51	10,31,51	20,31,42	20,42,51
55	2	57	2	2	2	2	CAG	10,20,32,41,50	10,20	32,41,50	41,50	10,20,32,41	10,20,32,50	10,20,41,50	20,32,41,50	10,32,41,50	10,20,32	10,20 ,41	10,20,50	10,32,41	10,41,50	10,32,50	20,32,41	20,41,50	20,32,50	10,32	10,41	10,50	20,32	20,41	20,50		10,20,32,41,50	10,20	32,41,50	41,50	10,20,32,41	10,20,32,50	10,20,41,50	20,32,41,50	10,32,41,50	10,20,32	10,20,41	10,20,50	10,32,41	10,41,50	10,32,50	20,32,41	20,41,50
56	2	57	2	2	2	2	CAG	10,21,31,41,52	10,21	31,41,52	41,52	10,21,31,41	10,21,31,52	10,21,41,52	21,31,41,52	10,31,41,52	10,21,31	10,21 ,41	10,21,52	10,31,41	10,41,52	10,31,52	21,31,41	21,41,52	21,31,52	10,31	10,41	10,52	21,31	21,41	21,52		10,21,31,41,52	10,21	31,41,52	41,52	10,21,31,41	10,21,31,52	10,21,41,52	21,31,41,52	10,31,41,52	10,21,31	10,21,41	10,21,52	10,31,41	10,41,52	10,31,52	21,31,41	21,41,52
57	2	47	1	2	2	2	CSG	12,21,30,41,51	12,21	30,41,51	41,51	12,21,30,41	12,21,30,51	12,21,41,51	21,30,41,51	12,30,41,51	12,21,30	12,21 ,41	12,21,51	12,30,41	12,41,51	12,30,51	21,30,41	21,41,51	21,30,51	12,30	12,41	12,51	21,30	21,41	21,51		12,21,30,41,51	12,21	30,41,51	41,51	12,21,30,41	12,21,30,51	12,21,41,51	21,30,41,51	12,30,41,51	12,21,30	12,21,41	12,21,51	12,30,41	12,41,51	12,30,51	21,30,41	21,41,51
58	1	67	1	2	2	1	CAG	11,20,30,42,52	11,20	30,42,52	42,52	11,20,30,42	11,20,30,52	11,20,42,52	20,30,42,52	11,30,42,52	11,20,30	11,20 ,42	11,20,52	11,30,42	11,42,52	11,30,52	20,30,42	20,42,52	20,30,52	11,30	11,42	11,52	20,30	20,42	20,52		11,20,30,42,50	11,20	30,42,50	42,50	11,20,30,42	11,20,30,50	11,20,42,50	20,30,42,50	11,30,42,50	11,20,30	11,20,42	11,20,50	11,30,42	11,42,50	11,30,50	20,30,42	20,42,50
59	2	66	2	2	2	2	CSG	10,20,32,40,50	10,20	32,40,50	40,50	10,20,32,40	10,20,32,50	10,20,40,50	20,32,40,50	10,32,40,50	10,20,32	10,20 ,40	10,20,50	10,32,40	10,40,50	10,32,50	20,32,40	20,40,50	20,32,50	10,32	10,40	10,50	20,32	20,40	20,50		10,20,32,40,50	10,20	32,40,50	40,50	10,20,32,40	10,20,32,50	10,20,40,50	20,32,40,50	10,32,40,50	10,20,32	10,20,40	10,20,50	10,32,40	10,40,50	10,32,50	20,32,40	20,40,50
60	1	64	2	2	2	1	CAG	10,20,31,40,52	10,20	31,40,52	40,52	10,20,31,40	10,20,31,52	10,20,40,52	20,31,40,52	10,31,40,52	10,20,31	10,20 ,40	10,20,52	10,31,40	10,40,52	10,31,52	20,31,40	20,40,52	20,31,52	10,31	10,40	10,52	20,31	20,40	20,52		10,20,31,40,52	10,20	31,40,52	40,52	10,20,31,40	10,20,31,52	10,20,40,52	20,31,40,52	10,31,40,52	10,20,31	10,20,40	10,20,52	10,31,40	10,40,52	10,31,52	20,31,40	20,40,52
61	1	62	2	2	2	1	CAG	10,20,30,42,51	10,20	30,42,51	42,51	10,20,30,42	10,20,30,51	10,20,42,51	20,30,42,51	10,30,42,51	10,20,30	10,20 ,42	10,20,51	10,30,42	10,42,51	10,30,51	20,30,42	20,42,51	20,30,51	10,30	10,42	10,51	20,30	20,42	20,51		10,20,30,42,51	10,20	30,42,51	42,51	10,20,30,42	10,20,30,51	10,20,42,51	20,30,42,51	10,30,42,51	10,20,30	10,20,42	10,20,51	10,30,42	10,42,51	10,30,51	20,30,42	20,42,51
62	1	62	2	2	2	1	CAG	10,21,32,41,52	10,21	32,41,52	41,52	10,21,32,41	10,21,32,52	10,21,41,52	21,32,41,52	10,32,41,52	10,21,32	10,21 ,41	10,21,52	10,32,41	10,41,52	10,32,52	21,32,41	21,41,52	21,32,52	10,32	10,41	10,52	21,32	21,41	21,52		10,21,32,40,52	10,21	32,40,52	40,52	10,21,32,40	10,21,32,52	10,21,40,52	21,32,40,52	10,32,40,52	10,21,32	10,21,40	10,21,52	10,32,40	10,40,52	10,32,52	21,32,40	21,40,52
63	2	57	2	2	2	2	CAG	10,20,31,42,51	10,20	31,42,51	42,51	10,20,31,42	10,20,31,51	10,20,42,51	20,31,42,51	10,31,42,51	10,20,31	10,20 ,42	10,20,51	10,31,42	10,42,51	10,31,51	20,31,42	20,42,51	20,31,51	10,31	10,42	10,51	20,31	20,42	20,51		10,20,31,42,51	10,20	31,42,51	42,51	10,20,31,42	10,20,31,51	10,20,42,51	20,31,42,51	10,31,42,51	10,20,31	10,20,42	10,20,51	10,31,42	10,42,51	10,31,51	20,31,42	20,42,51
64	2	40	2	2	2	2	CSG	10,20,32,40,51	10,20	32,40,51	40,51	10,20,32,40	10,20,32,51	10,20,40,51	20,32,40,51	10,32,40,51	10,20,32	10,20 ,40	10,20,51	10,32,40	10,40,51	10,32,51	20,32,40	20,40,51	20,32,51	10,32	10,40	10,51	20,32	20,40	20,51		10,20,32,40,51	10,20	32,40,51	40,51	10,20,32,40	10,20,32,51	10,20,40,51	20,32,40,51	10,32,40,51	10,20,32	10,20,40	10,20,51	10,32,40	10,40,51	10,32,51	20,32,40	20,40,51
65	2	71	2	2	2	2	CAG	10,21,32,40,50	10,21	32,40,50	40,50	10,21,32,40	10,21,32,50	10,21,40,50	21,32,40,50	10,32,40,50	10,21,32	10,21 ,40	10,21,50	10,32,40	10,40,50	10,32,50	21,32,40	21,40,50	21,32,50	10,32	10,40	10,50	21,32	21,40	21,50		10,21,32,41,51	10,21	32,41,51	41,51	10,21,32,41	10,21,32,51	10,21,41,51	21,32,41,51	10,32,41,51	10,21,32	10,21,41	10,21,51	10,32,41	10,41,51	10,32,51	21,32,41	21,41,51
66	2	56	2	2	2	2	CAG	11,21,32,41,52	11,21	32,41,52	41,52	11,21,32,41	11,21,32,52	11,21,41,52	21,32,41,52	11,32,41,52	11,21,32	11,21 ,41	11,21,52	11,32,41	11,41,52	11,32,52	21,32,41	21,41,52	21,32,52	11,32	11,41	11,52	21,32	21,41	21,52		11,21,32,41,52	11,21	32,41,52	41,52	11,21,32,41	11,21,32,52	11,21,41,52	21,32,41,52	11,32,41,52	11,21,32	11,21,41	11,21,52	11,32,41	11,41,52	11,32,52	21,32,41	21,41,52
67	2	57	2	2	2	2	CAG	10,21,32,41,51	10,21	32,41,51	41,51	10,21,32,41	10,21,32,51	10,21,41,51	21,32,41,51	10,32,41,51	10,21,32	10,21 ,41	10,21,51	10,32,41	10,41,51	10,32,51	21,32,41	21,41,51	21,32,51	10,32	10,41	10,51	21,32	21,41	21,51		10,21,32,41,51	10,21	32,41,51	41,51	10,21,32,41	10,21,32,51	10,21,41,51	21,32,41,51	10,32,41,51	10,21,32	10,21,41	10,21,51	10,32,41	10,41,51	10,32,51	21,32,41	21,41,51
68	2	42	2	2	2	2	CAG	11,21,31,42,52	11,21	31,42,52	42,52	11,21,31,42	11,21,31,52	11,21,42,52	21,31,42,52	11,31,42,52	11,21,31	11,21 ,42	11,21,52	11,31,42	11,42,52	11,31,52	21,31,42	21,42,52	21,31,52	11,31	11,42	11,52	21,31	21,42	21,52		11,21,31,42,52	11,21	31,42,52	42,52	11,21,31,42	11,21,31,52	11,21,42,52	21,31,42,52	11,31,42,52	11,21,31	11,21,42	11,21,52	11,31,42	11,42,52	11,31,52	21,31,42	21,42,52
69	1	52	2	2	2	1	CAG	10,21,32,42,51	10,21	32,42,51	42,51	10,21,32,42	10,21,32,51	10,21,42,51	21,32,42,51	10,32,42,51	10,21,32	10,21 ,42	10,21,51	10,32,42	10,42,51	10,32,51	21,32,42	21,42,51	21,32,51	10,32	10,42	10,51	21,32	21,42	21,51		10,21,32,42,51	10,21	32,42,51	42,51	10,21,32,42	10,21,32,51	10,21,42,51	21,32,42,51	10,32,42,51	10,21,32	10,21,42	10,21,51	10,32,42	10,42,51	10,32,51	21,32,42	21,42,51
70	1	46	2	2	2	1	CAG	10,20,31,40,52	10,20	31,40,52	40,52	10,20,31,40	10,20,31,52	10,20,40,52	20,31,40,52	10,31,40,52	10,20,31	10,20 ,40	10,20,52	10,31,40	10,40,52	10,31,52	20,31,40	20,40,52	20,31,52	10,31	10,40	10,52	20,31	20,40	20,52		10,20,31,40,52	10,20	31,40,52	40,52	10,20,31,40	10,20,31,52	10,20,40,52	20,31,40,52	10,31,40,52	10,20,31	10,20,40	10,20,52	10,31,40	10,40,52	10,31,52	20,31,40	20,40,52
71	1	68	2	2	2	1	CAG	10,21,32,41,52	10,21	32,41,52	41,52	10,21,32,41	10,21,32,52	10,21,41,52	21,32,41,52	10,32,41,52	10,21,32	10,21 ,41	10,21,52	10,32,41	10,41,52	10,32,52	21,32,41	21,41,52	21,32,52	10,32	10,41	10,52	21,32	21,41	21,52		10,21,32,41,52	10,21	32,41,52	41,52	10,21,32,41	10,21,32,52	10,21,41,52	21,32,41,52	10,32,41,52	10,21,32	10,21,41	10,21,52	10,32,41	10,41,52	10,32,52	21,32,41	21,41,52
72	2	65	2	2	2	2	CSG	10,20,30,42,51	10,20	30,42,51	42,51	10,20,30,42	10,20,30,51	10,20,42,51	20,30,42,51	10,30,42,51	10,20,30	10,20 ,42	10,20,51	10,30,42	10,42,51	10,30,51	20,30,42	20,42,51	20,30,51	10,30	10,42	10,51	20,30	20,42	20,51		10,20,30,42,51	10,20	30,42,51	42,51	10,20,30,42	10,20,30,51	10,20,42,51	20,30,42,51	10,30,42,51	10,20,30	10,20,42	10,20,51	10,30,42	10,42,51	10,30,51	20,30,42	20,42,51
73	2	55	2	2	2	2	CSG	10,20,32,40,50	10,20	32,40,50	40,50	10,20,32,40	10,20,32,50	10,20,40,50	20,32,40,50	10,32,40,50	10,20,32	10,20 ,40	10,20,50	10,32,40	10,40,50	10,32,50	20,32,40	20,40,50	20,32,50	10,32	10,40	10,50	20,32	20,40	20,50		10,20,32,40,50	10,20	32,40,50	40,50	10,20,32,40	10,20,32,50	10,20,40,50	20,32,40,50	10,32,40,50	10,20,32	10,20,40	10,20,50	10,32,40	10,40,50	10,32,50	20,32,40	20,40,50
74	1	63	2	2	2	1	CAG	11,20,32,40,51	11,20	32,40,51	40,51	11,20,32,40	11,20,32,51	11,20,40,51	20,32,40,51	11,32,40,51	11,20,32	11,20 ,40	11,20,51	11,32,40	11,40,51	11,32,51	20,32,40	20,40,51	20,32,51	11,32	11,40	11,51	20,32	20,40	20,51		11,20,32,40,51	11,20	32,10,51	10,51	11,20,32,10	11,20,32,51	11,20,40,51	20,32,40,51	11,32,40,51	11,20,32	11,20,40	11,20,51	11,32,40	11,40,51	11,32,51	20,32,40	20,40,51
75	2	62	2	2	2	2	CSG	11,20,32,41,51	11,20	32,41,51	41,51	11,20,32,41	11,20,32,51	11,20,41,51	20,32,41,51	11,32,41,51	11,20,32	11,20 ,41	11,20,51	11,32,41	11,41,51	11,32,51	20,32,41	20,41,51	20,32,51	11,32	11,41	11,51	20,32	20,41	20,51		11,20,32,41,51	11,20	32,41,51	41,51	11,20,32,41	11,20,32,51	11,20,41,51	20,32,41,51	11,32,41,51	11,20,32	11,20,41	11,20,51	11,32,41	11,41,51	11,32,51	20,32,41	20,41,51
76	1	61	2	2	2	1	CAG	11,20,30,41,52	11,20	30,41,52	41,52	11,20,30,41	11,20,30,52	11,20,41,52	20,30,41,52	11,30,41,52	11,20,30	11,20 ,41	11,20,52	11,30,41	11,41,52	11,30,52	20,30,41	20,41,52	20,30,52	11,30	11,41	11,52	20,30	20,41	20,52		11,20,30,41,52	11,20	30,41,52	41,52	11,20,30,41	11,20,30,52	11,20,41,52	20,30,41,52	11,30,41,52	11,20,30	11,20,41	11,20,52	11,30,41	11,41,52	11,30,52	20,30,41	20,41,52
77	1	62	2	2	2	2	CSG	10,21,32,41,51	10,21	32,41,51	41,51	10,21,32,41	10,21,32,51	10,21,41,51	21,32,41,51	10,32,41,51	10,21,32	10,21 ,41	10,21,51	10,32,41	10,41,51	10,32,51	21,32,41	21,41,51	21,32,51	10,32	10,41	10,51	21,32	21,41	21,51		10,21,32,41,51	10,21	32,41,51	41,51	10,21,32,41	10,21,32,51	10,21,41,51	21,32,41,51	10,32,41,51	10,21,32	10,21,41	10,21,51	10,32,41	10,41,51	10,32,51	21,32,41	21,41,51
78	1	78	2	2	2	2	CAG	10,20,32,42,51	10,20	32,42,51	42,51	10,20,32,42	10,20,32,51	10,20,42,51	20,32,42,51	10,32,42,51	10,20,32	10,20 ,42	10,20,51	10,32,42	10,42,51	10,32,51	20,32,42	20,42,51	20,32,51	10,32	10,42	10,51	20,32	20,42	20,51		10,20,32,42,51	10,20	32,42,51	42,51	10,20,32,42	10,20,32,51	10,20,42,51	20,32,42,51	10,32,42,51	10,20,32	10,20,42	10,20,51	10,32,42	10,42,51	10,32,51	20,32,42	20,42,51
79	1	72	1	2	2	1	CSG	10,20,30,42,50	10,20	30,42,50	42,50	10,20,30,42	10,20,30,50	10,20,42,50	20,30,42,50	10,30,42,50	10,20,30	10,20 ,42	10,20,50	10,30,42	10,42,50	10,30,50	20,30,42	20,42,50	20,30,50	10,30	10,42	10,50	20,30	20,42	20,50		10,20,30,42,50	10,20	30,42,50	42,50	10,20,30,42	10,20,30,50	10,20,42,50	20,30,42,50	10,30,42,50	10,20,30	10,20,42	10,20,50	10,30,42	10,42,50	10,30,50	20,30,42	20,42,50
80	1	68	2	2	2	1	CAG	10,21,32,41,52	10,21	32,41,52	41,52	10,21,32,41	10,21,32,52	10,21,41,52	21,32,41,52	10,32,41,52	10,21,32	10,21 ,41	10,21,52	10,32,41	10,41,52	10,32,52	21,32,41	21,41,52	21,32,52	10,32	10,41	10,52	21,32	21,41	21,52		10,21,32,41,52	10,21	32,41,52	41,52	10,21,32,41	10,21,32,52	10,21,41,52	21,32,41,52	10,32,41,52	10,21,32	10,21,41	10,21,52	10,32,41	10,41,52	10,32,52	21,32,41	21,41,52
81	2	66	1	2	1	2	CAG	10,20,32,42,52	10,20	32,42,52	42,52	10,20,32,42	10,20,32,52	10,20,42,52	20,32,42,52	10,32,42,52	10,20,32	10,20 ,42	10,20,52	10,32,42	10,42,52	10,32,52	20,32,42	20,42,52	20,32,52	10,32	10,42	10,52	20,32	20,42	20,52		10,20,32,42,52	10,20	32,42,52	42,52	10,20,32,42	10,20,32,52	10,20,42,52	20,32,42,52	10,32,42,52	10,20,32	10,20,42	10,20,52	10,32,42	10,42,52	10,32,52	20,32,42,	20,42,52
82	2	31	2	2	2	2	CSG	10,20,32,41,50	10,20	32,41,50	41,50	10,20,32,41	10,20,32,50	10,20,41,50	20,32,41,50	10,32,41,50	10,20,32	10,20 ,41	10,20,50	10,32,41	10,41,50	10,32,50	20,32,41	20,41,50	20,32,50	10,32	10,41	10,50	20,32	20,41	20,50		10,20,32,41,50	10,20	32,41,50	41,50	10,20,32,41	10,20,32,50	10,20,41,50	20,32,41,50	10,32,41,50	10,20,32	10,20,41	10,20,50	10,32,41	10,41,50	10,32,50	20,32,41	20,41,50
83	2	33	1	2	2	1	CSG	10，20,32,42,52	10,20	32,42,52	42,52	10，20,32,42	10，20,32,52	10，20,42,52	20,32,42,52	10,32,42,52	10，20,32	10，20 ,42	10，20,52	10,32,42	10,42,52	10,32,52	20,32,42	20,42,52	20,32,52	10,32	10,42	10,52	20,32	20,42	20,52		10，20,32,42,52	10，20	32,42,52	42,52	10，20,32,42	10，20,32,52	10，20,42,52	20,32,42,52	10，32,42,52	10，20,32	10，20,42	10，20,52	10，32,42	10,42,52	10,32,52	20,32,42	20,42,52
84	2	72	2	2	2	2	CAG	10，20,32，41，51	10,20	32,41,51	41,51	10，20,32，41	10，20,32，51	10，20，41，51	20,32，41，51	10,32，41，51	10，20,32	10，20 ，41	10，20，51	10,32，41	10，41，51	10,32，51	20,32，41	20,41，51	20,32，51	10,32	10，41	10,51	20,32	20,41	20,51		10，20,32，41，51	10，20	32,41,51	41，51	10，20,32，41	10，20,32,51	10，20，41，51	20,32，41，51	10,32，41，51	10，20,32	10，20，41	10，20，51	10，32，41	10，41，51	10,32,51	20,32，41	20，41，51
85	1	59	1	2	2	2	CSG	10,20,31,40,52	10,20	31,40,52	40,52	10,20,31,40	10,20,31,52	10,20,40,52	20,31,40,52	10,31,40,52	10,20,31	10,20 ,40	10,20,52	10,31,40	10,40,52	10,31,52	20,31,40	20,40,52	20,31,52	10,31	10,40	10,52	20,31	20,40	20,52		10,20,31,40,52	10,20	31,40,52	40,52	10,20,31,40	10,20,31,52	10,20,40,52	20,31,40,52	10,31,40,52	10,20,31	10,20,40	10,20,52	10,31,40	10,40,52	10,31,52	20,31,40	20,40,52
86	2	47	2	2	2	1	CAG	10,20,31,40,52	10,20	31,40,52	40,52	10,20,31,40	10,20,31,52	10,20,40,52	20,31,40,52	10,31,40,52	10,20,31	10,20 ,40	10,20,52	10,31,40	10,40,52	10,31,52	20,31,40	20,40,52	20,31,52	10,31	10,40	10,52	20,31	20,40	20,52		10,20,31,40,52	10,20	31,40,52	40,52	10,20,31,40	10,20,31,52	10,20,40,52	20,31,40,52	10,31,40,52	10,20,31	10,20,40	10,20,52	10,31,40	10,40,52	10,31,52	20,31,40	20,40,52
87	1	65	2	2	2	1	CSG	10,20,32,40,50	10,20	32,40,50	40,50	10,20,32,40	10,20,32,50	10,20,40,50	20,32,40,50	10,32,40,50	10,20,32	10,20 ,40	10,20,50	10,32,40	10,40,50	10,32,50	20,32,40	20,40,50	20,32,50	10,32	10,40	10,50	20,32	20,40	20,50		10,20,32,40,50	10,20	32,40,50	40,50	10,20,32,40	10,20,32,50	10,20,40,50	20,32,40,50	10,32,40,50	10,20,32	10,20,40	10,20,50	10,32,40	10,40,50	10,32,50	20,32,40	20,40,50
88	2	48	1	2	2	2	CAG	10,20,32,40,51	10,20	32,40,51	40,51	10,20,32,40	10,20,32,51	10,20,40,51	20,32,40,51	10,32,40,51	10,20,32	10,20 ,40	10,20,51	10,32,40	10,40,51	10,32,51	20,32,40	20,40,51	20,32,51	10,32	10,40	10,51	20,32	20,40	20,51		10,20,32,40,51	10,20	32,40,51	40,51	10,20,32,40	10,20,32,51	10,20,40,51	20,32,40,51	10,32,40,51	10,20,32	10,20,40	10,20,51	10,32,40	10,40,51	10,32,51	20,32,40	20,40,51
89	2	60	1	2	2	2	CSG	10，20，32,41,52	10,20	32,41,52	41,52	10，20，32,41	10，20，32,52	10，20，41,52	20，32,41,52	10，32,41,52	10，20，32	10，20 ,41	10，20,52	10，32,41	10,41,52	10，32,52	20，32,41	20,41,52	20，32,52	10，32	10,41	10,52	20，32	20,41	20,52		10，20，32,41,52	10，20	32,41,52	41,52	10，20，32,41	10，20，32,52	10，20,41,52	20，32,41,52	10，32,41,52	10，20，32	10，20,41	10，20,52	10，32,41	10,41,52	10，32,52	20，32,41	20,41,52
90	1	40	2	2	2	1	CSG	10,21,32,42,52	10,21	32,42,52	42,52	10,21,32,42	10,21,32,52	10,21,42,52	21,32,42,52	10,32,42,52	10,21,32	10,21 ,42	10,21,52	10,32,42	10,42,52	10,32,52	21,32,42	21,42,52	21,32,52	10,32	10,42	10,52	21,32	21,42	21,52		10,21,32,42,52	10,21	32,42,52	42,52	10,21,32,42	10,21,32,52	10,21,42,52	21,32,42,52	10,32,42,52	10,21,32	10,21,42	10,21,52	10,32,42	10,42,52	10,32,52	21,32,42	21,42,52
91	2	61	1	2	2	2	CAG	10,21,31,40,52	10,21	31,40,52	40,52	10,21,31,40	10,21,31,52	10,21,40,52	21,31,40,52	10,31,40,52	10,21,31	10,21 ,40	10,21,52	10,31,40	10,40,52	10,31,52	21,31,40	21,40,52	21,31,52	10,31	10,40	10,52	21,31	21,40	21,52		10,21,31,40,52	10,21	31,40,52	40,52	10,21,31,40	10,21,31,52	10,21,40,52	21,31,40,52	10,31,40,52	10,21,31	10,21,40	10,21,52	10,31,40	10,40,52	10,31,52	21,31,40	21,40,52
92	2	52	2	2	2	2	CSG	10，20,30,40,52	10,20	30,40,52	40,52	10，20,30,40	10，20,30,52	10，20,40,52	10,20,30,40,52	10,30,40,52	10，20,30	10，20 ,40	10，20,52	10,30,40	10,40,52	10,30,52	20,30,40	20,40,52	20,30,52	10,30	10,40	10,52	20,30	20,40	20,52		10，20,30,40,52	10，20	30,40,52	40,52	10，20,30,40	10，20,30,52	10，20,40,52	20,30,40,52	10,30,40,52	10，20,30	10，20,40	10，20,52	10,30,40	10,40,52	10，30,52	20,30,40	20,40,52
93	2	60	2	22	2	1	CAG	11,21,31,42,51	11,21	31,42,51	42,51	11,21,31,42	11,21,31,51	11,21,42,51	21,31,42,51	11,31,42,51	11,21,31	11,21 ,42	11,21,51	11,31,42	11,42,51	11,31,51	21,31,42	21,42,51	21,31,51	11,31	11,42	11,51	21,31	21,42	21,51		11,21,30,42,51	11,21	30,42,51	42,51	11,21,30,42	11,21,30,51	11,21,42,51	21,30,42,51	11,30,42,51	11,21,30	11,21,42	11,21,51	11,30,42	11,42,51	11,30,51	21,30,42	21,42,51
94	1	57	2	2	2	2	CAG	10,21,32,41,52	10,21	32,41,52	41,52	10,21,32,41	10,21,32,52	10,21,41,52	21,32,41,52	10,32,41,52	10,21,32	10,21 ,41	10,21,52	10,32,41	10,41,52	10,32,52	21,32,41	21,41,52	21,32,52	10,32	10,41	10,52	21,32	21,41	21,52		10,21,32,41,52	10,21	32,41,52	41,52	10,21,32,41	10,21,32,52	10,21,41,52	21,32,41,52	10,32,41,52	10,21,32	10,21,41	10,21,52	10,32,41	10,41,52	10,32,52	21,32,41	21,41,52
95	1	80	2	2	2	2	CAG	10,21，32，40,52	10,21	32,40,52	40,52	10,21，32，40	10,21，32,52	10,21，40,52	21，32，40,52	10，32，40,52	10,21，32	10,21 ，40	10,21，52	10，32，40	10，40,52	10，32，52	21，32，40	21，40,52	21，32,52	10，32	10，40	10,52	21，32	21，40	21,52		10,21，32，40,52	10,21	32,40,52	40,52	10,21，32，40	10,21，32,52	10,21，40,52	21，32，40,52	10，32，40,52	10,21，32	10,21，40	10,21,52	10，32，40	10，40,52	10,32,52	21，32，40	21，40,52
96	1	64	1	2	2	1	CAG	10,21,32,41,51	10,21	32,41,51	41,51	10,21,32,41	10,21,32,51	10,21,41,51	21,32,41,51	10,32,41,51	10,21,32	10,21 ,41	10,21,51	10,32,41	10,41,51	10,32,51	21,32,41	21,41,51	21,32,51	10,32	10,41	10,51	21,32	21,41	21,51		10,21,32,41,51	10,21	32,41,51	41,51	10,21,32,41	10,21,32,51	10,21,41,51	21,32,41,51	10,32,41,51	10,21,32	10,21,41	10,21,51	10,32,41	10,41,51	10,32,51	21,32,41	21,41,51
97	2	71	2	2	2	2	CAG	11,20,32,40,51	11,20	32,40,51	40,51	11,20,32,40	11,20,32,51	11,20,40,51	20,32,40,51	11,32,40,51	11,20,32	11,20 ,40	11,20,51	11,32,40	11,40,51	11,32,51	20,32,40	20,40,51	20,32,51	11,32	11,40	11,51	20,32	20,40	20,51		10,20,31,40,50	10,20	31,40,50	40,50	10,20,31,40	10,20,31,50	10,20,40,50	20,31,40,50	10,31,40,50	10,20,31	10,20,40	10,20,50	10,31,40	10,40,50	10,31,50	20,31,40	20,40,50
98	2	74	1	2	2	2	CAG	12,21,31,41,51	12,21	31,41,51	41,51	12,21,31,41	12,21,31,51	12,21,41,51	21,31,41,51	12,31,41,51	12,21,31	12,21 ,41	12,21,51	12,31,41	12,41,51	12,31,51	21,31,41	21,41,51	21,31,51	12,31	12,41	12,51	21,31	21,41	21,51		10,21,31,41,51	10,21	31,41,51	41,51	10,21,31,41	10,21,31,51	10,21,41,51	21,31,41,51	10,31,41,51	10,21,31	10,21,41	10,21,51	10,31,41	10,41,51	10,31,51	21,31,41	21,41,51
99	2	67	2	2	2	2	CAG	10,20,30,40,52	10,20	30,40,52	40,52	10,20,30,40	10,20,30,52	10,20,40,52	20,30,40,52	10,30,40,52	10,20,30	10,20 ,40	10,20,52	10,30,40	10,40,52	10,30,52	20,30,40	20,40,52	20,30,52	10,30	10,40	10,52	20,30	20,40	20,52		10,20,30,41,50	10,20	30,41,50	41,50	10,20,30,41	10,20,30,50	10,20,41,50	20,30,41,50	10,30,41,50	10,20,30	10,20,41	10,20,50	10,30,41	10,41,50	10,30,50	20,30,41	20,41,50
100	1	37	2	2	2	1	CAG	10,20,32,40,50	10,20	32,40,50	40,50	10,20,32,40	10,20,32,50	10,20,40,50	20,32,40,50	10,32,40,50	10,20,32	10,20 ,40	10,20,50	10,32,40	10,40,50	10,32,50	20,32,40	20,40,50	20,32,50	10,32	10,40	10,50	20,32	20,40	20,50		10,21,31,41,51	10,21	31,41,51	41,51	10,21,31,41	10,21,31,51	10,21,41,51	21,31,41,51	10,31,41,51	10,21,31	10,21,41	10,21,51	10,31,41	10,41,51	10,31,51	21,31,41	21,41,51
101	2	64	1	2	1	1	CSG	10,20,30,40,52	10,20	30,40,52	40,52	10,20,30,40	10,20,30,52	10,20,40,52	20,30,40,52	10,30,40,52	10,20,30	10,20 ,40	10,20,52	10,30,40	10,40,52	10,30,52	20,30,40	20,40,52	20,30,52	10,30	10,40	10,52	20,30	20,40	20,52		10,20,30,40,51	10,20	30,40,51	40,51	10,20,30,40	10,20,30,51	10,20,40,51	20,30,40,51	10,30,40,51	10,20,30	10,20,40	10,20,51	10,30,40	10,40,51	10,30,51	20,30,40	20,40,51
102	2	68	1	2	2	2	CAG	11,21,31,41,51	11,21	31,41,51	41,51	11,21,31,41	11,21,31,51	11,21,41,51	21,31,41,51	11,31,41,51	11,21,31	11,21 ,41	11,21,51	11,31,41	11,41,51	11,31,51	21,31,41	21,41,51	21,31,51	11,31	11,41	11,51	21,31	21,41	21,51		10,20,30,40,51	10,20	30,40,51	40,51	10,20,30,40	10,20,30,51	10,20,40,51	20,30,40,51	10,30,40,51	10,20,30	10,20,40	10,20,51	10,30,40	10,40,51	10,30,51	20,30,40	20,40,51
103	2	51	2	2	2	2	CSG	10,21,31,41,51	10,21	31,41,51	41,51	10,21,31,41	10,21,31,51	10,21,41,51	21,31,41,51	10,31,41,51	10,21,31	10,21 ,41	10,21,51	10,31,41	10,41,51	10,31,51	21,31,41	21,41,51	21,31,51	10,31	10,41	10,51	21,31	21,41	21,51		10,20,31,40,50	10,20	31,40,50	40,50	10,20,31,40	10,20,31,50	10,20,40,50	20,31,40,50	10,31,40,50	10,20,31	10,20,40	10,20,50	10,31,40	10,40,50	10,31,50	20,31,40	20,40,50
104	1	44	2	2	1	1	CAG	10,20,30,41,50	10,20	30,41,50	41,50	10,20,30,41	10,20,30,50	10,20,41,50	20,30,41,50	10,30,41,50	10,20,30	10,20 ,41	10,20,50	10,30,41	10,41,50	10,30,50	20,30,41	20,41,50	20,30,50	10,30	10,41	10,50	20,30	20,41	20,50		10,20,31,40,51	10,20	31,40,51	40,51	10,20,31,40	10,20,31,51	10,20,40,51	20,31,40,51	10,31,40,51	10,20,31	10,20,40	10,20,51	10,31,40	10,40,51	10,31,51	20,31,40	20,40,51
105	2	59	2	2	2	2	CAG	10,20,30,40,51	10,20	30,40,51	40,51	10,20,30,40	10,20,30,51	10,20,40,51	20,30,40,51	10,30,40,51	10,20,30	10,20 ,40	10,20,51	10,30,40	10,40,51	10,30,51	20,30,40	20,40,51	20,30,51	10,30	10,40	10,51	20,30	20,40	20,51		10,20,30,40,51	10,20	30,40,51	40,51	10,20,30,40	10,20,30,51	10,20,40,51	20,30,40,51	10,30,40,51	10,20,30	10,20,40	10,20,51	10,30,40	10,40,51	10,30,51	20,30,40	20,40,51
106	1	46	1	2	1	1	CAG	10,20,31,40,51	10,20	31,40,51	40,51	10,20,31,40	10,20,31,51	10,20,40,51	20,31,40,51	10,31,40,51	10,20,31	10,20 ,40	10,20,51	10,31,40	10,40,51	10,31,51	20,31,40	20,40,51	20,31,51	10,31	10,40	10,51	20,31	20,40	20,51		10,21,31,40,51	10,21	31,40,51	40,51	10,21,31,40	10,21,31,51	10,21,40,51	21,31,40,51	10,31,40,51	10,21,31	10,21,40	10,21,51	10,31,40	10,40,51	10,31,51	21,31,40	21,40,51
107	2	51	1	2	2	2	CAG	10,20,30,40,51	10,20	30,40,51	40,51	10,20,30,40	10,20,30,51	10,20,40,51	20,30,40,51	10,30,40,51	10,20,30	10,20 ,40	10,20,51	10,30,40	10,40,51	10,30,51	20,30,40	20,40,51	20,30,51	10,30	10,40	10,51	20,30	20,40	20,51		10,20,30,41,51	10,20	30,41,51	41,51	10,20,30,41	10,20,30,51	10,20,41,51	20,30,41,51	10,30,41,51	10,20,30	10,20,41	10,20,51	10,30,41	10,41,51	10,30,51	20,30,41	20,41,51
108	2	55	1	2	2	2	CAG	10,21,31,40,51	10,21	31,40,51	40,51	10,21,31,40	10,21,31,51	10,21,40,51	21,31,40,51	10,31,40,51	10,21,31	10,21 ,40	10,21,51	10,31,40	10,40,51	10,31,51	21,31,40	21,40,51	21,31,51	10,31	10,40	10,51	21,31	21,40	21,51		10,20,30,40,51	10,20	30,40,51	40,51	10,20,30,40	10,20,30,51	10,20,40,51	20,30,40,51	10,30,40,51	10,20,30	10,20,40	10,20,51	10,30,40	10,40,51	10,30,51	20,30,40	20,40,51
109	1	52	1	2	2	1	CAG	10,20,30,41,51	10,20	30,41,51	41,51	10,20,30,41	10,20,30,51	10,20,41,51	20,30,41,51	10,30,41,51	10,20,30	10,20 ,41	10,20,51	10,30,41	10,41,51	10,30,51	20,30,41	20,41,51	20,30,51	10,30	10,41	10,51	20,30	20,41	20,51		10,20,30,40,51	10,20	30,40,51	40,51	10,20,30,40	10,20,30,51	10,20,40,51	20,30,40,51	10,30,40,51	10,20,30	10,20,40	10,20,51	10,30,40	10,40,51	10,30,51	20,30,40	20,40,51
110	1	63	2	2	2	1	CSG	10,20,30,41,51	10,20	30,41,51	41,51	10,20,30,41	10,20,30,51	10,20,41,51	20,30,41,51	10,30,41,51	10,20,30	10,20 ,41	10,20,51	10,30,41	10,41,51	10,30,51	20,30,41	20,41,51	20,30,51	10,30	10,41	10,51	20,30	20,41	20,51		10,21,31,40,50	10,21	31,40,50	40,50	10,21,31,40	10,21,31,50	10,21,40,50	21,31,40,50	10,31,40,50	10,21,31	10,21,40	10,21,50	10,31,40	10,40,50	10,31,50	21,31,40	21,40,50
111	1	43	2	2	2	1	CSG	10,20,30,40,51	10,20	30,40,51	40,51	10,20,30,40	10,20,30,51	10,20,40,51	20,30,40,51	10,30,40,51	10,20,30	10,20 ,40	10,20,51	10,30,40	10,40,51	10,30,51	20,30,40	20,40,51	20,30,51	10,30	10,40	10,51	20,30	20,40	20,51		10,21,31,41,51	10,21	31,41,51	41,51	10,21,31,41	10,21,31,51	10,21,41,51	21,31,41,51	10,31,41,51	10,21,31	10,21,41	10,21,51	10,31,41	10,41,51	10,31,51	21,31,41	21,41,51
112	1	60	1	2	1	1	CSG	10,21,31,40,50	10,21	31,40,50	40,50	10,21,31,40	10,21,31,50	10,21,40,50	21,31,40,50	10,31,40,50	10,21,31	10,21 ,40	10,21,50	10,31,40	10,40,50	10,31,50	21,31,40	21,40,50	21,31,50	10,31	10,40	10,50	21,31	21,40	21,50		10,20,31,40,51	10,20	31,40,51	40,51	10,20,31,40	10,20,31,51	10,20,40,51	20,31,40,51	10,31,40,51	10,20,31	10,20,40	10,20,51	10,31,40	10,40,51	10,31,51	20,31,40	20,40,51
113	2	49	2	2	2	2	CAG	10,21,31,41,51	10,21	31,41,51	41,51	10,21,31,41	10,21,31,51	10,21,41,51	21,31,41,51	10,31,41,51	10,21,31	10,21 ,41	10,21,51	10,31,41	10,41,51	10,31,51	21,31,41	21,41,51	21,31,51	10,31	10,41	10,51	21,31	21,41	21,51		11,20,31,40,50	11,20	31,40,50	40,50	11,20,31,40	11,20,31,50	11,20,40,50	20,31,40,50	11,31,40,50	11,20,31	11,20,40	11,20,50	11,31,40	11,40,50	11,31,50	20,31,40	20,40,50
114	2	72	2	2	2	2	CAG	10,20,31,40,51	10,20	31,40,51	40,51	10,20,31,40	10,20,31,51	10,20,40,51	20,31,40,51	10,31,40,51	10,20,31	10,20 ,40	10,20,51	10,31,40	10,40,51	10,31,51	20,31,40	20,40,51	20,31,51	10,31	10,40	10,51	20,31	20,40	20,51		10,20,31,40,51	10,20	31,40,51	40,51	10,20,31,40	10,20,31,51	10,20,40,51	20,31,40,51	10,31,40,51	10,20,31	10,20,40	10,20,51	10,31,40	10,40,51	10,31,51	20,31,40	20,40,51
115	2	43	2	2	2	2	CAG	11,20,31,40,50	11,20	31,40,50	40,50	11,20,31,40	11,20,31,50	11,20,40,50	20,31,40,50	11,31,40,50	11,20,31	11,20 ,40	11,20,50	11,31,40	11,40,50	11,31,50	20,31,40	20,40,50	20,31,50	11,31	11,40	11,50	20,31	20,40	20,50		10,21,31,40,51	10,21	31,40,51	40,51	10,21,31,40	10,21,31,51	10,21,40,51	21,31,40,51	10,31,40,51	10,21,31	10,21,40	10,21,51	10,31,40	10,40,51	10,31,51	21,31,40	21,40,51
116	2	59	2	2	2	2	CAG	10,20,31,40,51	10,20	31,40,51	40,51	10,20,31,40	10,20,31,51	10,20,40,51	20,31,40,51	10,31,40,51	10,20,31	10,20 ,40	10,20,51	10,31,40	10,40,51	10,31,51	20,31,40	20,40,51	20,31,51	10,31	10,40	10,51	20,31	20,40	20,51		10,21,30,40,51	10,21	30,40,51	40,51	10,21,30,40	10,21,30,51	10,21,40,51	21,30,40,51	10,30,40,51	10,21,30	10,21,40	10,21,51	10,30,40	10,40,51	10,30,51	21,30,40	21,40,51
117	2	75	2	2	2	2	CAG	10,21,31,40,51	10,21	31,40,51	40,51	10,21,31,40	10,21,31,51	10,21,40,51	21,31,40,51	10,31,40,51	10,21,31	10,21 ,40	10,21,51	10,31,40	10,40,51	10,31,51	21,31,40	21,40,51	21,31,51	10,31	10,40	10,51	21,31	21,40	21,51		10,20,31,40,50	10,20	31,40,50	40,50	10,20,31,40	10,20,31,50	10,20,40,50	20,31,40,50	10,31,40,50	10,20,31	10,20,40	10,20,50	10,31,40	10,40,50	10,31,50	20,31,40	20,40,50
118	2	60	2	2	2	2	CSG	10,21,30,40,51	10,21	30,40,51	40,51	10,21,30,40	10,21,30,51	10,21,40,51	21,30,40,51	10,30,40,51	10,21,30	10,21 ,40	10,21,51	10,30,40	10,40,51	10,30,51	21,30,40	21,40,51	21,30,51	10,30	10,40	10,51	21,30	21,40	21,51		11,21,31,41,51	11,21	31,41,51	41,51	11,21,31,41	11,21,31,51	11,21,41,51	21,31,41,51	11,31,41,51	11,21,31	11,21,41	11,21,51	11,31,41	11,41,51	11,31,51	21,31,41	21,41,51
119	1	51	2	2	2	1	CSG	10,20,31,40,50	10,20	31,40,50	40,50	10,20,31,40	10,20,31,50	10,20,40,50	20,31,40,50	10,31,40,50	10,20,31	10,20 ,40	10,20,50	10,31,40	10,40,50	10,31,50	20,31,40	20,40,50	20,31,50	10,31	10,40	10,50	20,31	20,40	20,50		10,21,31,40,51	10,21	31,40,51	40,51	10,21,31,40	10,21,31,51	10,21,40,51	21,31,40,51	10,31,40,51	10,21,31	10,21,40	10,21,51	10,31,40	10,40,51	10,31,51	21,31,40	21,40,51
120	2	47	2	2	2	2	CAG	11,21,31,41,51	11,21	31,41,51	41,51	11,21,31,41	11,21,31,51	11,21,41,51	21,31,41,51	11,31,41,51	11,21,31	11,21 ,41	11,21,51	11,31,41	11,41,51	11,31,51	21,31,41	21,41,51	21,31,51	11,31	11,41	11,51	21,31	21,41	21,51		10,20,30,40,51	10,20	30,40,51	40,51	10,20,30,40	10,20,30,51	10,20,40,51	20,30,40,51	10,30,40,51	10,20,30	10,20,40	10,20,51	10,30,40	10,40,51	10,30,51	20,30,40	20,40,51
121	1	56	2	2	2	2	CAG	10,21,31,40,51	10,21	31,40,51	40,51	10,21,31,40	10,21,31,51	10,21,40,51	21,31,40,51	10,31,40,51	10,21,31	10,21 ,40	10,21,51	10,31,40	10,40,51	10,31,51	21,31,40	21,40,51	21,31,51	10,31	10,40	10,51	21,31	21,40	21,51		10,20,30,41,51	10,20	30,41,51	41,51	10,20,30,41	10,20,30,51	10,20,41,51	20,30,41,51	10,30,41,51	10,20,30	10,20,41	10,20,51	10,30,41	10,41,51	10,30,51	20,30,41	20,41,51
122	1	78	2	2	2	1	CAG	10,20,30,40,51	10,20	30,40,51	40,51	10,20,30,40	10,20,30,51	10,20,40,51	20,30,40,51	10,30,40,51	10,20,30	10,20 ,40	10,20,51	10,30,40	10,40,51	10,30,51	20,30,40	20,40,51	20,30,51	10,30	10,40	10,51	20,30	20,40	20,51		10,20,30,40,51	10,20	30,40,51	40,51	10,20,30,40	10,20,30,51	10,20,40,51	20,30,40,51	10,30,40,51	10,20,30	10,20,40	10,20,51	10,30,40	10,40,51	10,30,51	20,30,40	20,40,51
123	1	69	2	2	2	1	CAG	10,20,30,41,51	10,20	30,41,51	41,51	10,20,30,41	10,20,30,51	10,20,41,51	20,30,41,51	10,30,41,51	10,20,30	10,20 ,41	10,20,51	10,30,41	10,41,51	10,30,51	20,30,41	20,41,51	20,30,51	10,30	10,41	10,51	20,30	20,41	20,51		10,20,31,41,51	10,20	31,41,51	41,51	10,20,31,41	10,20,31,51	10,20,41,51	20,31,41,51	10,31,41,51	10,20,31	10,20,41	10,20,51	10,31,41	10,41,51	10,31,51	20,31,41	20,41,51
124	1	66	2	2	2	1	CAG	10,20,30,40,51	10,20	30,40,51	40,51	10,20,30,40	10,20,30,51	10,20,40,51	20,30,40,51	10,30,40,51	10,20,30	10,20 ,40	10,20,51	10,30,40	10,40,51	10,30,51	20,30,40	20,40,51	20,30,51	10,30	10,40	10,51	20,30	20,40	20,51		10,20,31,40,51	10,20	31,40,51	40,51	10,20,31,40	10,20,31,51	10,20,40,51	20,31,40,51	10,31,40,51	10,20,31	10,20,40	10,20,51	10,31,40	10,40,51	10,31,51	20,31,40	20,40,51
125	1	59	2	2	2	2	CAG	10,20,31,41,51	10,20	31,41,51	41,51	10,20,31,41	10,20,31,51	10,20,41,51	20,31,41,51	10,31,41,51	10,20,31	10,20 ,41	10,20,51	10,31,41	10,41,51	10,31,51	20,31,41	20,41,51	20,31,51	10,31	10,41	10,51	20,31	20,41	20,51		10,21,31,40,51	10,21	31,40,51	40,51	10,21,31,40	10,21,31,51	10,21,40,51	21,31,40,51	10,31,40,51	10,21,31	10,21,40	10,21,51	10,31,40	10,40,51	10,31,51	21,31,40	21,40,51
126	1	59	2	2	1	1	CAG	10,21,31,40,51	10,21	31,40,51	40,51	10,21,31,40	10,21,31,51	10,21,40,51	21,31,40,51	10,31,40,51	10,21,31	10,21 ,40	10,21,51	10,31,40	10,40,51	10,31,51	21,31,40	21,40,51	21,31,51	10,31	10,40	10,51	21,31	21,40	21,51		10,20,30,40,51	10,20	30,40,51	40,51	10,20,30,40	10,20,30,51	10,20,40,51	20,30,40,51	10,30,40,51	10,20,30	10,20,40	10,20,51	10,30,40	10,40,51	10,30,51	20,30,40	20,40,51
127	2	63	2	2	2	2	CSG	10,21,31,40,51	10,21	31,40,51	40,51	10,21,31,40	10,21,31,51	10,21,40,51	21,31,40,51	10,31,40,51	10,21,31	10,21 ,40	10,21,51	10,31,40	10,40,51	10,31,51	21,31,40	21,40,51	21,31,51	10,31	10,40	10,51	21,31	21,40	21,51		10,20,31,41,51	10,20	31,41,51	41,51	10,20,31,41	10,20,31,51	10,20,41,51	20,31,41,51	10,31,41,51	10,20,31	10,20,41	10,20,51	10,31,41	10,41,51	10,31,51	20,31,41	20,41,51
128	1	51	2	2	2	2	CAG	10,20,30,40,51	10,20	30,40,51	40,51	10,20,30,40	10,20,30,51	10,20,40,51	20,30,40,51	10,30,40,51	10,20,30	10,20 ,40	10,20,51	10,30,40	10,40,51	10,30,51	20,30,40	20,40,51	20,30,51	10,30	10,40	10,51	20,30	20,40	20,51		10,20,30,40,51	10,20	30,40,51	40,51	10,20,30,40	10,20,30,51	10,20,40,51	20,30,40,51	10,30,40,51	10,20,30	10,20,40	10,20,51	10,30,40	10,40,51	10,30,51	20,30,40	20,40,51
129	2	53	2	2	2	2	CAG	10,20,31,41,51	10,20	31,41,51	41,51	10,20,31,41	10,20,31,51	10,20,41,51	20,31,41,51	10,31,41,51	10,20,31	10,20 ,41	10,20,51	10,31,41	10,41,51	10,31,51	20,31,41	20,41,51	20,31,51	10,31	10,41	10,51	20,31	20,41	20,51		10,21,30,40,51	10,21	30,40,51	40,51	10,21,30,40	10,21,30,51	10,21,40,51	21,30,40,51	10,30,40,51	10,21,30	10,21,40	10,21,51	10,30,40	10,40,51	10,30,51	21,30,40	21,40,51
130	2	37	2	2	2	1	CSG	10,20,30,40,51	10,20	30,40,51	40,51	10,20,30,40	10,20,30,51	10,20,40,51	20,30,40,51	10,30,40,51	10,20,30	10,20 ,40	10,20,51	10,30,40	10,40,51	10,30,51	20,30,40	20,40,51	20,30,51	10,30	10,40	10,51	20,30	20,40	20,51		10,21,31,41,51	10,21	31,41,51	41,51	10,21,31,41	10,21,31,51	10,21,41,51	21,31,41,51	10,31,41,51	10,21,31	10,21,41	10,21,51	10,31,41	10,41,51	10,31,51	21,31,41	21,41,51
131	2	63	2	2	2	2	CAG	10,21,30,40,51	10,21	30,40,51	40,51	10,21,30,40	10,21,30,51	10,21,40,51	21,30,40,51	10,30,40,51	10,21,30	10,21 ,40	10,21,51	10,30,40	10,40,51	10,30,51	21,30,40	21,40,51	21,30,51	10,30	10,40	10,51	21,30	21,40	21,51		10,20,31,41,51	10,20	31,41,51	41,51	10,20,31,41	10,20,31,51	10,20,41,51	20,31,41,51	10,31,41,51	10,20,31	10,20,41	10,20,51	10,31,41	10,41,51	10,31,51	20,31,41	20,41,51
132	1	72	2	2	1	1	CAG	10,21,31,41,51	10,21	31,41,51	41,51	10,21,31,41	10,21,31,51	10,21,41,51	21,31,41,51	10,31,41,51	10,21,31	10,21 ,41	10,21,51	10,31,41	10,41,51	10,31,51	21,31,41	21,41,51	21,31,51	10,31	10,41	10,51	21,31	21,41	21,51		10,20,30,40,51	10,20	30,40,51	40,51	10,20,30,40	10,20,30,51	10,20,40,51	20,30,40,51	10,30,40,51	10,20,30	10,20,40	10,20,51	10,30,40	10,40,51	10,30,51	20,30,40	20,40,51
133	1	69	2	2	2	1	CAG	10,20,31,41,51	10,20	31,41,51	41,51	10,20,31,41	10,20,31,51	10,20,41,51	20,31,41,51	10,31,41,51	10,20,31	10,20 ,41	10,20,51	10,31,41	10,41,51	10,31,51	20,31,41	20,41,51	20,31,51	10,31	10,41	10,51	20,31	20,41	20,51		11,21,31,40,50	11,21	31,40,50	40,50	11,21,31,40	11,21,31,50	11,21,40,50	21,31,40,50	11,31,40,50	11,21,31	11,21,40	11,21,50	11,31,40	11,40,50	11,31,50	21,31,40	21,40,50
134	1	54	2	2	2	1	CAG	10,20,30,40,51	10,20	30,40,51	40,51	10,20,30,40	10,20,30,51	10,20,40,51	20,30,40,51	10,30,40,51	10,20,30	10,20 ,40	10,20,51	10,30,40	10,40,51	10,30,51	20,30,40	20,40,51	20,30,51	10,30	10,40	10,51	20,30	20,40	20,51		10,20,30,40,51	10,20	30,40,51	40,51	10,20,30,40	10,20,30,51	10,20,40,51	20,30,40,51	10,30,40,51	10,20,30	10,20,40	10,20,51	10,30,40	10,40,51	10,30,51	20,30,40	20,40,51
135	2	54	2	2	2	2	CAG	11,21,31,40,50	11,21	31,40,50	40,50	11,21,31,40	11,21,31,50	11,21,40,50	21,31,40,50	11,31,40,50	11,21,31	11,21 ,40	11,21,50	11,31,40	11,40,50	11,31,50	21,31,40	21,40,50	21,31,50	11,31	11,40	11,50	21,31	21,40	21,50		10,20,31,40,50	10,20	31,40,50	40,50	10,20,31,40	10,20,31,50	10,20,40,50	20,31,40,50	10,31,40,50	10,20,31	10,20,40	10,20,50	10,31,40	10,40,50	10,31,50	20,31,40	20,40,50
136	2	42	2	2	2	2	CSG	10,20,30,40,51	10,20	30,40,51	40,51	10,20,30,40	10,20,30,51	10,20,40,51	20,30,40,51	10,30,40,51	10,20,30	10,20 ,40	10,20,51	10,30,40	10,40,51	10,30,51	20,30,40	20,40,51	20,30,51	10,30	10,40	10,51	20,30	20,40	20,51		10,20,30,40,51	10,20	30,40,51	40,51	10,20,30,40	10,20,30,51	10,20,40,51	20,30,40,51	10,30,40,51	10,20,30	10,20,40	10,20,51	10,30,40	10,40,51	10,30,51	20,30,40	20,40,51
137	1	38	1	2	2	1	CAG	10,20,31,40,50	10,20	31,40,50	40,50	10,20,31,40	10,20,31,50	10,20,40,50	20,31,40,50	10,31,40,50	10,20,31	10,20 ,40	10,20,50	10,31,40	10,40,50	10,31,50	20,31,40	20,40,50	20,31,50	10,31	10,40	10,50	20,31	20,40	20,50		10,20,31,40,50	10,20	31,40,50	40,50	10,20,31,40	10,20,31,50	10,20,40,50	20,31,40,50	10,31,40,50	10,20,31	10,20,40	10,20,50	10,31,40	10,40,50	10,31,50	20,31,40	20,40,50
138	2	42	1	2	2	2	CAG	10,20,30,40,51	10,20	30,40,51	40,51	10,20,30,40	10,20,30,51	10,20,40,51	20,30,40,51	10,30,40,51	10,20,30	10,20 ,40	10,20,51	10,30,40	10,40,51	10,30,51	20,30,40	20,40,51	20,30,51	10,30	10,40	10,51	20,30	20,40	20,51		10,20,30,41,50	10,20	30,41,50	41,50	10,20,30,41	10,20,30,50	10,20,41,50	20,30,41,50	10,30,41,50	10,20,30	10,20,41	10,20,50	10,30,41	10,41,50	10,30,50	20,30,41	20,41,50
139	1	61	1	2	1	1	CSG	10,20,31,40,50	10,20	31,40,50	40,50	10,20,31,40	10,20,31,50	10,20,40,50	20,31,40,50	10,31,40,50	10,20,31	10,20 ,40	10,20,50	10,31,40	10,40,50	10,31,50	20,31,40	20,40,50	20,31,50	10,31	10,40	10,50	20,31	20,40	20,50		10,20,30,40,51	10,20	30,40,51	40,51	10,20,30,40	10,20,30,51	10,20,40,51	20,30,40,51	10,30,40,51	10,20,30	10,20,40	10,20,51	10,30,40	10,40,51	10,30,51	20,30,40	20,40,51
140	2	34	1	2	2	2	CSG	10,20,31,41,50	10,20	31,41,50	41,50	10,20,31,41	10,20,31,50	10,20,41,50	20,31,41,50	10,31,41,50	10,20,31	10,20 ,41	10,20,50	10,31,41	10,41,50	10,31,50	20,31,41	20,41,50	20,31,50	10,31	10,41	10,50	20,31	20,41	20,50		10,21,30,40,50	10,21	30,40,50	40,50	10,21,30,40	10,21,30,50	10,21,40,50	21,30,40,50	10,30,40,50	10,21,30	10,21,40	10,21,50	10,30,40	10,40,50	10,30,50	21,30,40	21,40,50
141	1	29	1	2	2	1	CSG	10,20,30,40,51	10,20	30,40,51	40,51	10,20,30,40	10,20,30,51	10,20,40,51	20,30,40,51	10,30,40,51	10,20,30	10,20 ,40	10,20,51	10,30,40	10,40,51	10,30,51	20,30,40	20,40,51	20,30,51	10,30	10,40	10,51	20,30	20,40	20,51		10,20,31,41,51	10,20	31,41,51	41,51	10,20,31,41	10,20,31,51	10,20,41,51	20,31,41,51	10,31,41,51	10,20,31	10,20,41	10,20,51	10,31,41	10,41,51	10,31,51	20,31,41	20,41,51
142	1	49	1	2	2	2	CAG	10,21,30,40,50	10,21	30,40,50	40,50	10,21,30,40	10,21,30,50	10,21,40,50	21,30,40,50	10,30,40,50	10,21,30	10,21 ,40	10,21,50	10,30,40	10,40,50	10,30,50	21,30,40	21,40,50	21,30,50	10,30	10,40	10,50	21,30	21,40	21,50		10,20,31,40,50	10,20	31,40,50	40,50	10,20,31,40	10,20,31,50	10,20,40,50	20,31,40,50	10,31,40,50	10,20,31	10,20,40	10,20,50	10,31,40	10,40,50	10,31,50	20,31,40	20,40,50
143	2	61	1	2	2	2	GU	10,20,31,41,51	10,20	31,41,51	41,51	10,20,31,41	10,20,31,51	10,20,41,51	20,31,41,51	10,31,41,51	10,20,31	10,20 ,41	10,20,51	10,31,41	10,41,51	10,31,51	20,31,41	20,41,51	20,31,51	10,31	10,41	10,51	20,31	20,41	20,51		10,20,30,40,51	10,20	30,40,51	40,51	10,20,30,40	10,20,30,51	10,20,40,51	20,30,40,51	10,30,40,51	10,20,30	10,20,40	10,20,51	10,30,40	10,40,51	10,30,51	20,30,40	20,40,51
144	2	62	2	2	2	2	CAG	10,20,31,40,50	10,20	31,40,50	40,50	10,20,31,40	10,20,31,50	10,20,40,50	20,31,40,50	10,31,40,50	10,20,31	10,20 ,40	10,20,50	10,31,40	10,40,50	10,31,50	20,31,40	20,40,50	20,31,50	10,31	10,40	10,50	20,31	20,40	20,50		10,20,31,40,50	10,20	31,40,50	40,50	10,20,31,40	10,20,31,50	10,20,40,50	20,31,40,50	10,31,40,50	10,20,31	10,20,40	10,20,50	10,31,40	10,40,50	10,31,50	20,31,40	20,40,50
145	1	46	2	2	2	1	CSG	10,20,30,40,51	10,20	30,40,51	40,51	10,20,30,40	10,20,30,51	10,20,40,51	20,30,40,51	10,30,40,51	10,20,30	10,20 ,40	10,20,51	10,30,40	10,40,51	10,30,51	20,30,40	20,40,51	20,30,51	10,30	10,40	10,51	20,30	20,40	20,51		10,20,30,40,51	10,20	30,40,51	40,51	10,20,30,40	10,20,30,51	10,20,40,51	20,30,40,51	10,30,40,51	10,20,30	10,20,40	10,20,51	10,30,40	10,40,51	10,30,51	20,30,40	20,40,51
146	1	43	2	2	2	1	CSG	10,20,31,40,50	10,20	31,40,50	40,50	10,20,31,40	10,20,31,50	10,20,40,50	20,31,40,50	10,31,40,50	10,20,31	10,20 ,40	10,20,50	10,31,40	10,40,50	10,31,50	20,31,40	20,40,50	20,31,50	10,31	10,40	10,50	20,31	20,40	20,50		10,20,30,40,51	10,20	30,40,51	40,51	10,20,30,40	10,20,30,51	10,20,40,51	20,30,40,51	10,30,40,51	10,20,30	10,20,40	10,20,51	10,30,40	10,40,51	10,30,51	20,30,40	20,40,51
147	2	40	2	2	2	2	CAG	10,20,30,40,51	10,20	30,40,51	40,51	10,20,30,40	10,20,30,51	10,20,40,51	20,30,40,51	10,30,40,51	10,20,30	10,20 ,40	10,20,51	10,30,40	10,40,51	10,30,51	20,30,40	20,40,51	20,30,51	10,30	10,40	10,51	20,30	20,40	20,51		10,20,30,40,51	10,20	30,40,51	40,51	10,20,30,40	10,20,30,51	10,20,40,51	20,30,40,51	10,30,40,51	10,20,30	10,20,40	10,20,51	10,30,40	10,40,51	10,30,51	20,30,40	20,40,51
148	1	54	1	2	2	2	CSG	10,20,30,40,51	10,20	30,40,51	40,51	10,20,30,40	10,20,30,51	10,20,40,51	20,30,40,51	10,30,40,51	10,20,30	10,20 ,40	10,20,51	10,30,40	10,40,51	10,30,51	20,30,40	20,40,51	20,30,51	10,30	10,40	10,51	20,30	20,40	20,51		10,20，31，40,51	10,20	31,40,51	40,51	10,20，31，40	10,20，31,51	10,20，40,51	20，31，40,51	10，31，40,51	10,20，31	10,20，40	10,20,51	10,31，40	10，40,51	10，31,51	20，31，40	20，40,51
149	1	48	2	2	1	1	CAG	10,20,30,40,51	10,20	30,40,51	40,51	10,20,30,40	10,20,30,51	10,20,40,51	20,30,40,51	10,30,40,51	10,20,30	10,20 ,40	10,20,51	10,30,40	10,40,51	10,30,51	20,30,40	20,40,51	20,30,51	10,30	10,40	10,51	20,30	20,40	20,51		10,20,31,41,51	10,20	31,41,51	41,51	10,20,31,41	10,20,31,51	10,20,41,51	20,31,41,51	10,31,41,51	10,20,31	10,20,41	10,20,51	10,31,41	10,41,51	10,31,51	20,31,41	20,41,51
150	1	67	2	2	2	2	CSG	10,20,31,40,51	10,20	31,40,51	40,51	10,20，31，40	10,20，31,51	10,20，40,51	20，31，40,51	10，31，40,51	10,20，31	10,20 ，40	10,20,51	10，31，40	10，40,51	10，31,51	20，31，40	20，40,51	20，31,51	10，31	10，40	10,51	20,31	20，40	20,51		10,20,31,41,51	10,20	31,41,51	41,51	10,20,31,41	10,20,31,51	10,20,41,51	20,31,41,51	10,31,41,51	10,20,31	10,20,41	10,20,51	10,31,41	10,41,51	10,31,51	20,31,41	20,41,51
151	1	28	2	2	2	2	CSG	10,20,31,41,51	10,20	31,41,51	41,51	10,20,31,41	10,20,31,51	10,20,41,51	20,31,41,51	10,31,41,51	10,20,31	10,20 ,41	10,20,51	10,31,41	10,41,51	10,31,51	20,31,41	20,41,51	20,31,51	10,31	10,41	10,51	20,31	20,41	20,51		10,20,30,40,51	10,20	30,40,51	40,51	10,20,30,40	10,20,30,51	10,20,40,51	20,30,40,51	10,30,40,51	10,20,30	10,20,40	10,20,51	10,30,40	10,40,51	10,30,51	20,30,40	20,40,51
152	2	41	2	2	2	1	CSG	10,20,31,41,51	10,20	31,41,51	41,51	10,20,31,41	10,20,31,51	10,20,41,51	20,31,41,51	10,31,41,51	10,20,31	10,20 ,41	10,20,51	10,31,41	10,41,51	10,31,51	20,31,41	20,41,51	20,31,51	10,31	10,41	10,51	20,31	20,41	20,51		11,20,30,40,50	11,20	30,40,50	40,50	11,20,30,40	11,20,30,50	11,20,40,50	20,30,40,50	11,30,40,50	11,20,30	11,20,40	11,20,50	11,30,40	11,40,50	11,30,50	20,30,40	20,40,50
153	2	47	2	2	2	2	CAG	10,20,30,40,51	10,20	30,40,51	40,51	10,20,30,40	10,20,30,51	10,20,40,51	20,30,40,51	10,30,40,51	10,20,30	10,20 ,40	10,20,51	10,30,40	10,40,51	10,30,51	20,30,40	20,40,51	20,30,51	10,30	10,40	10,51	20,30	20,40	20,51		11,20,31,41,51	11,20	31,41,51	41,51	11,20,31,41	11,20,31,51	11,20,41,51	20,31,41,51	11,31,41,51	11,20,31	11,20,41	11,20,51	11,31,41	11,41,51	11,31,51	20,31,41	20,41,51
154	2	56	2	2	2	2	CAG	11,20,31,40,50	11,20	31,40,50	40,50	11,20,31,40	11,20,31,50	11,20,40,50	20,31,40,50	11,31,40,50	11,20,31	11,20 ,40	11,20,50	11,31,40	11,40,50	11,31,50	20,31,40	20,40,50	20,31,50	11,31	11,40	11,50	20,31	20,40	20,50		10,20,31,41,51	10,20	31,41,51	41,51	10,20,31,41	10,20,31,51	10,20,41,51	20,31,41,51	10,31,41,51	10,20,31	10,20,41	10,20,51	10,31,41	10,41,51	10,31,51	20,31,41	20,41,51
155	2	50	2	2	2	1	CSG	10,20,31,41,51	10,20	31,41,51	41,51	10,20,31,41	10,20,31,51	10,20,41,51	20,31,41,51	10,31,41,51	10,20,31	10,20 ,41	10,20,51	10,31,41	10,41,51	10,31,51	20,31,41	20,41,51	20,31,51	10,31	10,41	10,51	20,31	20,41	20,51		10,20,31,40,50	10,20	31,40,50	40,50	10,20,31,40	10,20,31,50	10,20,40,50	20,31,40,50	10,31,40,50	10,20,31	10,20,40	10,20,50	10,31,40	10,40,50	10,31,50	20,31,40	20,40,50
156	1	43	1	2	2	2	CSG	10,20,31,40,50	10,20	31,40,50	40,50	10,20,31,40	10,20,31,50	10,20,40,50	20,31,40,50	10,31,40,50	10,20,31	10,20 ,40	10,20,50	10,31,40	10,40,50	10,31,50	20,31,40	20,40,50	20,31,50	10,31	10,40	10,50	20,31	20,40	20,50		11,20,31,41,51	11,20	31,41,51	41,51	11,20,31,41	11,20,31,51	11,20,41,51	20,31,41,51	11,31,41,51	11,20,31	11,20,41	11,20,51	11,31,41	11,41,51	11,31,51	20,31,41	20,41,51
157	1	64	2	2	2	2	CAG	11,20,31,41,51	11,20	31,41,51	41,51	11,20,31,41	11,20,31,51	11,20,41,51	20,31,41,51	11,31,41,51	11,20,31	11,20 ,41	11,20,51	11,31,41	11,41,51	11,31,51	20,31,41	20,41,51	20,31,51	11,31	11,41	11,51	20,31	20,41	20,51		10,20,30,40,51	10,20	30,40,51	40,51	10,20,30,40	10,20,30,51	10,20,40,51	20,30,40,51	10,30,40,51	10,20,30	10,20,40	10,20,51	10,30,40	10,40,51	10,30,51	20,30,40	20,40,51
158	1	57	1	2	2	2	CSG	10,21,30,40,51	10,21	30,40,51	40,51	10,21,30,40	10,21,30,51	10,21,40,51	21,30,40,51	10,30,40,51	10,21,30	10,21 ,40	10,21,51	10,30,40	10,40,51	10,30,51	21,30,40	21,40,51	21,30,51	10,30	10,40	10,51	21,30	21,40	21,51		10,21,30,40,51	10,21	30,40,51	40,51	10,21,30,40	10,21,30,51	10,21,40,51	21,30,40,51	10,30,40,51	10,21,30	10,21,40	10,21,51	10,30,40	10,40,51	10,30,51	21,30,40	21,40,51
159	1	51	1	2	2	2	CSG	10,20,31,40,50	10,20	31,40,50	40,50	10,20,31,40	10,20,31,50	10,20,40,50	20,31,40,50	10,31,40,50	10,20,31	10,20 ,40	10,20,50	10,31,40	10,40,50	10,31,50	20,31,40	20,40,50	20,31,50	10,31	10,40	10,50	20,31	20,40	20,50		10,20,31,40,50	10,20	31,40,50	40,50	10,20,31,40	10,20,31,50	10,20,40,50	20,31,40,50	10,31,40,50	10,20,31	10,20,40	10,20,50	10,31,40	10,40,50	10,31,50	20,31,40	20,40,50
160	2	79	1	2	2	1	CAG	10,21,30,40,51	10,21	30,40,51	40,51	10，21,30,40	10，21,30,51	10，21,40,51	21,30,40,51	10,30,40,51	10，21,30	10，21 ,40	10，21,51	10,30,40	10,40,51	10,30,51	21,30,40	21,40,51	21,30,51	10,30	10,40	10,51	21,30	21,40	21,51		10，21,30,40,51	10，21	30,40,51	40,51	10，21,30,40	10，21,30,51	10，21,40,51	21,30,40,51	10,30,40,51	10，21,30	10，21,40	10，21,51	10,30,40	10,40,51	10,30,51	21,30,40	21,40,51
161	2	48	2	2	2	1	CSG	10,20,31,41,51	10,20	31,41,51	41,51	10，20,31,41	10，20,31,51	10，20,41,51	20,31,41,51	10,31,41,51	10，20,31	10，20 ,41	10，20,51	10,31,41	10,41,51	10,31,51	20,31,41	20,41,51	20,31,51	10,31	10,41	10,51	20,31	20,41	20,51		10，20,31,41,51	10，20	31,41,51	41,51	10，20,31,41	10，20,31,51	10，20,41,51	20,31,41,51	10,31,41,51	10，20,31	10，20,41	10，20,51	10,31,41	10,41,51	10,31,51	20,31,41	20,41,51
162	2	48	2	2	2	2	CSG	10,20,31,41,51	10,20	31,41,51	41,51	10,20,31,41	10,20,31,51	10,20,41,51	20,31,41,51	10,31,41,51	10,20,31	10,20 ,41	10,20,51	10,31,41	10,41,51	10,31,51	20,31,41	20,41,51	20,31,51	10,31	10,41	10,51	20,31	20,41	20,51		10,20,31,41,51	10,20	31,41,51	41,51	10,20,31,41	10,20,31,51	10,20,41,51	20,31,41,51	10,31,41,51	10,20,31	10,20,41	10,20,51	10,31,41	10,41,51	10,31,51	20,31,41	20,41,51
163	1	53	1	2	2	2	CSG	10,20,30,41,51	10,20	30,41,51	41,51	10,20,30,41	10,20,30,51	10,20,41,51	20,30,41,51	10,30,41,51	10,20,30	10,20 ,41	10,20,51	10,30,41	10,41,51	10,30,51	20,30,41	20,41,51	20,30,51	10,30	10,41	10,51	20,30	20,41	20,51		10,20,30,41,51	10,20	30,41,51	41,51	10,20,30,41	10,20,30,51	10,20,41,51	20,30,41,51	10,30,41,51	10,20,30	10,20,41	10,20,51	10,30,41	10,41,51	10,30,51	20,30,41	20,41,51
164	1	78	2	2	2	2	CAG	11,20,31,40,51	11,20	31,40,51	40,51	11,20,31,40	11,20,31,51	11,20,40,51	20,31,40,51	11,31,40,51	11,20,31	11,20 ,40	11,20,51	11,31,40	11,40,51	11,31,51	20,31,40	20,40,51	20,31,51	11,31	11,40	11,51	20,31	20,40	20,51		11,20,31,40,51	11,20	31,40,51	40,51	11,20,31,40	11,20,31,51	11,20,40,51	20,31,40,51	11,31,40,51	11,20,31	11,20,40	11,20,51	11,31,40	11,40,51	11,31,51	20,31,40	20,40,51
165	2	59	2	2	2	1	CSG	10,20,31,40,51	10,20	31,40,51	40,51	10,20,31,40	10，20,31,51	10,20,40,51	20,31，40，51	10,31，40，51	10，20,31	10，20 ，40	10，20，51	10,31，40	10，40，51	10,31，51	20,31，40	20,40，51	20,31,51	10,31	10，40	10,51	20,31	20,40	20,51		10，20,31，40，51	10，20	31,40,51	40，51	10，20,31，40	10，20,31，51	10，20，40，51	20,31，40，51	10,31，40，51	10，20,31	10，20，40	10，20，51	10，31，40	10，40，51	10,31，51	20,31，40	20，40，51
166	2	48	2	2	2	2	CSG	10,20,31,40,51	10,20	31,40,51	40,51	10,20,31,40	10,20,31,51	10,20,40,51	20,31,40,51	10,31,40,51	10,20,31	10,20 ,40	10,20,51	10,31,40	10,40,51	10,31,51	20,31,40	20,40,51	20,31,51	10,31	10,40	10,51	20,31	20,40	20,51		10,20,31,40,51	10,20	31,40,51	40,51	10,20,31,40	10,20,31,51	10,20,40,51	20,31,40,51	10,31,40,51	10,20,31	10,20,40	10,20,51	10,31,40	10,40,51	10,31,51	20,31,40	20,40,51
167	2	51	2	2	2	2	CSG	11,21,31,40,51	11,21	31,40,51	40,51	11,21,31,40	11，21,31,51	11，21,40,51	21,31,40,51	11,31,40,51	11，21,31	11，21 ,40	11，21,51	11,31,40	11,40,51	11,31,51	21,31,40	21,40,51	21,31,51	11,31	11,40	11,51	21,31	21,40	21,51		11，21,31,40,51	11，21	31,40,51	40,51	11，21,31,40	11，21,31,51	11，21,40,51	21,31,40,51	11,31,40,51	11，21,31	11，21,40	11，21,51	11，31,40	11，40,51	11,31,51	21,31,40	21,40,51
168	2	48	2	2	2	2	CSG	10,20,31,40,50	10,20	31,40,50	40,50	10,20,31,40	10,20，31,50	10,20，40,50	20，31，40,50	10，31，40,50	10,20，31	10,20 ，40	10,20,50	10，31，40	10，40,50	10，31,50	20，31，40	20，40,50	20，31,50	10，31	10，40	10,50	20，31	20，40	20,50		10,20，31，40,50	10,20	31,40,50	40,50	10,20，31，40	10,20，31，50	10,20，40,50	20，31，40,50	10，31，40,50	10,20，31	10,20，40	10,20,50	10,31，40	10，40,50	10，31，50	20，31，40	20，40,50
169	2	38	1	2	2	1	CAG	10,20,30,40,51	10,20	30,40,51	40,51	10,20,30,40	10,20,30,51	10,20,40,51	20,30,40,51	10,30,40,51	10,20,30	10,20 ,40	10,20,51	10,30,40	10,40,51	10,30,51	20,30,40	20,40,51	20,30,51	10,30	10,40	10,51	20,30	20,40	20,51		10,20,30,40,51	10,20	30,40,51	40,51	10,20,30,40	10,20,30,51	10,20,40,51	20,30,40,51	10,30,40,51	10,20,30	10,20,40	10,20,51	10,30,40	10,40,51	10,30,51	20,30,40	20,40,51
170	2	53	2	2	2	2	CAG	10,21,31,41,51	10,21	31,41,51	41,51	10,21,31,41	10,21,31,51	10,21,41,51	21,31,41,51	10,31,41,51	10,21,31	10,21 ,41	10,21,51	10,31,41	10,41,51	10,31,51	21,31,41	21,41,51	21,31,51	10,31	10,41	10,51	21,31	21,41	21,51		10,21,31,41,51	10,21	31,41,51	41,51	10,21,31,41	10,21,31,51	10,21,41,51	21,31,41,51	10,31,41,51	10,21,31	10,21,41	10,21,51	10,31,41	10,41,51	10,31,51	21,31,41	21,41,51
171	2	48	1	2	2	2	CAG	10,20,30,40,51	10,20	30,40,51	40,51	10,20,30,40	10,20,30,51	10,20,40,51	20,30,40,51	10,30,40,51	10,20,30	10,20 ,40	10,20,51	10,30,40	10,40,51	10,30,51	20,30,40	20,40,51	20,30,51	10,30	10,40	10,51	20,30	20,40	20,51		10,20,30,40,51	10,20	30,40,51	40,51	10,20,30,40	10,20,30,51	10,20,40,51	20,30,40,51	10,30,40,51	10,20,30	10,20,40	10,20,51	10,30,40	10,40,51	10,30,51	20,30,40	20,40,51
172	1	28	2	2	2	2	CSG	10,20,30,40,51	10,20	30,40,51	40,51	10,20,30,40	10,20,30,51	10,20,40,51	20,30,40,51	10,30,40,51	10,20,30	10,20 ,40	10,20,51	10,30,40	10,40,51	10,30,51	20,30,40	20,40,51	20,30,51	10,30	10,40	10,51	20,30	20,40	20,51		10,20,30,40,51	10,20	30,40,51	40,51	10,20,30,40	10,20,30,51	10,20,40,51	20,30,40,51	10,30,40,51	10,20,30	10,20,40	10,20,51	10,30,40	10,40,51	10,30,51	20,30,40	20,40,51
173	1	59	2	2	2	2	CSG	11,21,31,40,50	11,21	31,40,50	40,50	11,21,31,40	11,21,31,50	11,21,40,50	21,31,40,50	11,31,40,50	11,21,31	11,21 ,40	11,21,50	11,31,40	11,40,50	11,31,50	21,31,40	21,40,50	21,31,50	11,31	11,40	11,50	21,31	21,40	21,50		11,21,31,40,50	11,21	31,40,50	40,50	11,21,31,40	11,21,31,50	11,21,40,50	21,31,40,50	11,31,40,50	11,21,31	11,21,40	11,21,50	11,31,40	11,40,50	11,31,50	21,31,40	21,40,50
174	2	58	1	2	2	2	CSG	10，20,30,40,51	10,20	30,40,51	40,51	10，20,30,40	10，20,30,51	10，20,40,51	20,30,40,51	10,30,40,51	10，20,30	10，20 ,40	10，20,51	10,30,40	10,40,51	10,30,51	20,30,40	20,40,51	20,30,51	10,30	10,40	10,51	20,30	20,40	20,51		10，20,30,40,51	10，20	30,40,51	40,51	10，20,30,40	10，20,30,51	10，20,40,51	20,30,40,51	10,30,40,51	10，20,30	10，20,40	10，20,51	10,30,40	10,40,51	10,30,51	20,30,40	20,40,51
175	1	76	2	2	2	2	CAG	10,20,30,40,51	10,20	30,40,51	40,51	10,20,30,40	10,20,30,51	10,20,40,51	20,30,40,51	10,30,40,51	10,20,30	10,20 ,40	10,20,51	10,30,40	10,40,51	10,30,51	20,30,40	20,40,51	20,30,51	10,30	10,40	10,51	20,30	20,40	20,51		10,20,30,40,51	10,20	30,40,51	40,51	10,20,30,40	10,20,30,51	10,20,40,51	20,30,40,51	10,30,40,51	10,20,30	10,20,40	10,20,51	10,30,40	10,40,51	10,30,51	20,30,40	20,40,51
176	2	66	2	2	2	1	CAG	10，21,30,40,51	10,21	30,40,51	40,51	10，21,30,40	10，21,30,51	10，21,40,51	21,30,40,51	10,30,40,51	10，21,30	10，21 ,40	10，21,51	10,30,40	10,40,51	10,30,51	21,30,40	21,40,51	21,30,51	10,30	10,40	10,51	21,30	21,40	21,51		10，21,30,40,51	10，21	30,40,51	40,51	10，21,30,40	10，21,30,51	10，21,40,51	21,30,40,51	10,30,40,51	10，21,30	10，21,40	10，21,51	10,30,40	10,40,51	10,30,51	21,30,40	21,40,51
177	2	29	1	2	2	1	CSG	10,20,30,41,51	10,20	30,41,51	41,51	10,20,30,41	10,20,30,51	10,20,41,51	20,30,41,51	10,30,41,51	10,20,30	10,20 ,41	10,20,51	10,30,41	10,41,51	10,30,51	20,30,41	20,41,51	20,30,51	10,30	10,41	10,51	20,30	20,41	20,51		10,20,30,41,51	10,20	30,41,51	41,51	10,20,30,41	10,20,30,51	10,20,41,51	20,30,41,51	10,30,41,51	10,20,30	10,20,41	10,20,51	10,30,41	10,41,51	10,30,51	20,30,41	20,41,51
178	2	43	2	2	2	2	CAG	10,20,30,40,51	10,20	30,40,51	40,51	10,20,30,40	10,20,30,51	10,20,40,51	20,30,40,51	10,30,40,51	10,20,30	10,20 ,40	10,20,51	10,30,40	10,40,51	10,30,51	20,30,40	20,40,51	20,30,51	10,30	10,40	10,51	20,30	20,40	20,51		10,20,30,40,51	10,20	30,40,51	40,51	10,20,30,40	10,20,30,51	10,20,40,51	20,30,40,51	10,30,40,51	10,20,30	10,20,40	10,20,51	10,30,40	10,40,51	10,30,51	20,30,40	20,40,51
179	2	64	1	2	1	2	CAG	11,21,30,41,50	11,21	30,41,50	41,50	11，21，30,41	11,21,30,50	11,21,41,50	21，30,41,50	11，30,41,50	11，21，30	11，21 ,41	11，21,50	11，30,41	11,41,50	11，30,50	21，30,41	21,41,50	21，30,50	11，30	11,41	11,50	21，30	21,41	21,50		11，21，30,41,50	11，21	30,41,50	41,50	11，21，30,41	11，21，30,50	11，21,41,50	21，30,41,50	11，30,41,50	11，21，30	11，21,41	11，21,50	11，30,41	11,41,50	11，30,50	21，30,41	21,41,50
180	1	74	2	2	2	1	CSG	10,20,30,40,51	10,20	30,40,51	40,51	10,20,30,40	10,20,30,51	10,20,40,51	20,30,40,51	10,30,40,51	10,20,30	10,20 ,40	10,20,51	10,30,40	10,40,51	10,30,51	20,30,40	20,40,51	20,30,51	10,30	10,40	10,51	20,30	20,40	20,51		10,20,30,40,51	10,20	30,40,51	40,51	10,20,30,40	10,20,30,51	10,20,40,51	20,30,40,51	10,30,40,51	10,20,30	10,20,40	10,20,51	10,30,40	10,40,51	10,30,51	20,30,40	20,40,51
181	2	63	2	2	2	2	CSG	10,21,31,41,51	10,21	31,41,51	41,51	10,21,31,41	10,21,31,51	10,21,41,51	21,31,41,51	10,31,41,51	10,21,31	10,21 ,41	10,21,51	10,31,41	10,41,51	10,31,51	21,31,41	21,41,51	21,31,51	10,31	10,41	10,51	21,31	21,41	21,51		10,21,31,41,51	10,21	31,41,51	41,51	10,21,31,41	10,21,31,51	10,21,41,51	21,31,41,51	10,31,41,51	10,21,31	10,21,41	10,21,51	10,31,41	10,41,51	10,31,51	21,31,41	21,41,51
182	2	48	1	2	2	1	CSG	10,20,31,40,50	10,20	31,40,50	40,50	10,20,31,40	10,20,31,50	10,20,40,50	20,31,40,50	10,31,40,50	10,20,31	10,20 ,40	10,20,50	10,31,40	10,40,50	10,31,50	20,31,40	20,40,50	20,31,50	10,31	10,40	10,50	20,31	20,40	20,50		10,20,31,40,50	10,20	31,40,50	40,50	10,20,31,40	10,20,31,50	10,20,40,50	20,31,40,50	10,31,40,50	10,20,31	10,20,40	10,20,50	10,31,40	10,40,50	10,31,50	20,31,40	20,40,50
183	2	29	1	2	2	2	CSG	10,20,30,40,51	10,20	30,40,51	40,51	10,20,30,40	10,20,30,51	10,20,40,51	20,30,40,51	10,30,40,51	10,20,30	10,20 ,40	10,20,51	10,30,40	10,40,51	10,30,51	20,30,40	20,40,51	20,30,51	10,30	10,40	10,51	20,30	20,40	20,51		10,20,30,40,51	10,20	30,40,51	40,51	10,20,30,40	10,20,30,51	10,20,40,51	20,30,40,51	10,30,40,51	10,20,30	10,20,40	10,20,51	10,30,40	10,40,51	10,30,51	20,30,40	20,40,51
184	2	53	2	2	2	2	CSG	10,20,31,40,50	10,20	31,40,50	40,50	10,20,31,40	10,20,31,50	10,20,40,50	20,31,40,50	10,31,40,50	10,20,31	10,20 ,40	10,20,50	10,31,40	10,40,50	10,31,50	20,31,40	20,40,50	20,31,50	10,31	10,40	10,50	20,31	20,40	20,50		10,20,31,40,50	10,20	31,40,50	40,50	10,20,31,40	10,20,31,50	10,20,40,50	20,31,40,50	10,31,40,50	10,20,31	10,20,40	10,20,50	10,31,40	10,40,50	10,31,50	20,31,40	20,40,50
185	2	48	2	2	2	2	CAG	10,20,30,41,50	10,20	30,41,50	41,50	10,20,30,41	10,20,30,50	10,20,41,50	20,30,41,50	10,30,41,50	10,20,30	10,20 ,41	10,20,50	10,30,41	10,41,50	10,30,50	20,30,41	20,41,50	20,30,50	10,30	10,41	10,50	20,30	20,41	20,50		10,20,30,41,50	10,20	30,41,50	41,50	10,20,30,41	10,20,30,50	10,20,41,50	20,30,41,50	10,30,41,50	10,20,30	10,20,41	10,20,50	10,30,41	10,41,50	10,30,50	20,30,41	20,41,50
186	2	72	2	2	2	2	CSG	10,20,30,40,51	10,20	30,40,51	40,51	10,20,30,40	10,20,30,51	10,20,40,51	20,30,40,51	10,30,40,51	10,20,30	10,20 ,40	10,20,51	10,30,40	10,40,51	10,30,51	20,30,40	20,40,51	20,30,51	10,30	10,40	10,51	20,30	20,40	20,51		10,20,30,40,51	10,20	30,40,51	40,51	10,20,30,40	10,20,30,51	10,20,40,51	20,30,40,51	10,30,40,51	10,20,30	10,20,40	10,20,51	10,30,40	10,40,51	10,30,51	20,30,40	20,40,51
187	2	47	2	2	2	2	CAG	10,20,30,41,50	10,20	30,41,50	41,50	10,20,30,41	10,20,30,50	10,20,41,50	20,30,41,50	10,30,41,50	10,20,30	10,20 ,41	10,20,50	10,30,41	10,41,50	10,30,50	20,30,41	20,41,50	20,30,50	10,30	10,41	10,50	20,30	20,41	20,50		10,20,30,41,50	10,20	30,41,50	41,50	10,20,30,41	10,20,30,50	10,20,41,50	20,30,41,50	10,30,41,50	10,20,30	10,20,41	10,20,50	10,30,41	10,41,50	10,30,50	20,30,41	20,41,50
188	2	55	2	2	2	2	CAG	11,20,31,40,50	11,20	31,40,50	40,50	11,20,31,40	11,20,31,50	11,20,40,50	20,31,40,50	11,31,40,50	11,20,31	11,20 ,40	11,20,50	11,31,40	11,40,50	11,31,50	20,31,40	20,40,50	20,31,50	11,31	11,40	11,50	20,31	20,40	20,50		11,20,30,40,50	11,20	30,40,50	40,50	11,20,30,40	11,20,30,50	11,20,40,50	20,30,40,50	11,30,40,50	11,20,30	11,20,40	11,20,50	11,30,40	11,40,50	11,30,50	20,30,40	20,40,50
189	2	50	2	2	2	1	CAG	10,20,30,40,51	10,20	30,40,51	40,51	10,20,30,40	10,20,30,51	10,20,40,51	20,30,40,51	10,30,40,51	10,20,30	10,20 ,40	10,20,51	10,30,40	10,40,51	10,30,51	20,30,40	20,40,51	20,30,51	10,30	10,40	10,51	20,30	20,40	20,51		10,20,30,40,51	10,20	30,40,51	40,51	10,20,30,40	10,20,30,51	10,20,40,51	20,30,40,51	10,30,40,51	10,20,30	10,20,40	10,20,51	10,30,40	10,40,51	10,30,51	20,30,40	20,40,51
190	1	54	2	2	1	1	CAG	10,20,30,41,51	10,20	30,41,51	41,51	10,20,30,41	10,20,30,51	10,20,41,51	20,30,41,51	10,30,41,51	10,20,30	10,20 ,41	10,20,51	10,30,41	10,41,51	10,30,51	20,30,41	20,41,51	20,30,51	10,30	10,41	10,51	20,30	20,41	20,51		10,20,30,41,51	10,20	30,41,51	41,51	10,20,30,41	10,20,30,51	10,20,41,51	20,30,41,51	10,30,41,51	10,20,30	10,20,41	10,20,51	10,30,41	10,41,51	10,30,51	20,30,41	20,41,51
191	2	62	2	1	2	2	CSG	10,20,30,40,51	10,20	30,40,51	40,51	10,20,30,40	10,20,30,51	10,20,40,51	20,30,40,51	10,30,40,51	10,20,30	10,20 ,40	10,20,51	10,30,40	10,40,51	10,30,51	20,30,40	20,40,51	20,30,51	10,30	10,40	10,51	20,30	20,40	20,51		10,20,30,40,51	10,20	30,40,51	40,51	10,20,30,40	10,20,30,51	10,20,40,51	20,30,40,51	10,30,40,51	10,20,30	10,20,40	10,20,51	10,30,40	10,40,51	10,30,51	20,30,40	20,40,51
192	2	32	2	2	2	2	CSG	10,20,30,41,51	10,20	30,41,51	41,51	10,20,30,41	10,20,30,51	10,20,41,51	20,30,41,51	10,30,41,51	10,20,30	10,20 ,41	10,20,51	10,30,41	10,41,51	10,30,51	20,30,41	20,41,51	20,30,51	10,30	10,41	10,51	20,30	20,41	20,51		10,20,30,41,51	10,20	30,41,51	41,51	10,20,30,41	10,20,30,51	10,20,41,51	20,30,41,51	10,30,41,51	10,20,30	10,20,41	10,20,51	10,30,41	10,41,51	10,30,51	20,30,41	20,41,51
193	2	67	2	2	2	2	CSG	10,20,31,40,51	10,20	31,40,51	40,51	10,20,31,40	10,20,31,51	10,20,40,51	20,31,40,51	10,31,40,51	10,20,31	10,20 ,40	10,20,51	10,31,40	10,40,51	10,31,51	20,31,40	20,40,51	20,31,51	10,31	10,40	10,51	20,31	20,40	20,51		10,20,31,40,51	10,20	31,40,51	40,51	10,20,31,40	10,20,31,51	10,20,40,51	20,31,40,51	10,31,40,51	10,20,31	10,20,40	10,20,51	10,31,40	10,40,51	10,31,51	20,31,40	20,40,51
194	1	48	2	2	2	1	CAG	10,20,30,41,51	10,20	30,41,51	41,51	10,20,30,41	10,20,30,51	10,20,41,51	20,30,41,51	10,30,41,51	10,20,30	10,20 ,41	10,20,51	10,30,41	10,41,51	10,30,51	20,30,41	20,41,51	20,30,51	10,30	10,41	10,51	20,30	20,41	20,51		10,20,30,41,51	10,20	30,41,51	41,51	10,20,30,41	10,20,30,51	10,20,41,51	20,30,41,51	10,30,41,51	10,20,30	10,20,41	10,20,51	10,30,41	10,41,51	10,30,51	20,30,41	20,41,51
195	1	56	2	2	1	2	CSG	10,20,30,40,51	10,20	30,40,51	40,51	10,20,30,40	10,20,30,51	10,20,40,51	20,30,40,51	10,30,40,51	10,20,30	10,20 ,40	10,20,51	10,30,40	10,40,51	10,30,51	20,30,40	20,40,51	20,30,51	10,30	10,40	10,51	20,30	20,40	20,51		10,20,30,40,51	10,20	30,40,51	40,51	10,20,30,40	10,20,30,51	10,20,40,51	20,30,40,51	10,30,40,51	10,20,30	10,20,40	10,20,51	10,30,40	10,40,51	10,30,51	20,30,40	20,40,51
196	1	61	2	2	1	1	CAG	10,20,30,40,51	10,20	30,40,51	40,51	10,20,30,40	10,20,30,51	10,20,40,51	20,30,40,51	10,30,40,51	10,20,30	10,20 ,40	10,20,51	10,30,40	10,40,51	10,30,51	20,30,40	20,40,51	20,30,51	10,30	10,40	10,51	20,30	20,40	20,51		10,20,30,40,51	10,20	30,40,51	40,51	10,20,30,40	10,20,30,51	10,20,40,51	20,30,40,51	10,30,40,51	10,20,30	10,20,40	10,20,51	10,30,40	10,40,51	10,30,51	20,30,40	20,40,51
197	1	52	2	2	2	1	CAG	10,21,30,40,50	10,21	30,40,50	40,50	10,21,30,40	10,21,30,50	10,21,40,50	21,30,40,50	10,30,40,50	10,21,30	10,21 ,40	10,21,50	10,30,40	10,40,50	10,30,50	21,30,40	21,40,50	21,30,50	10,30	10,40	10,50	21,30	21,40	21,50		10,21,30,40,50	10,21	30,40,50	40,50	10,21,30,40	10,21,30,50	10,21,40,50	21,30,40,50	10,30,40,50	10,21,30	10,21,40	10,21,50	10,30,40	10,40,50	10,30,50	21,30,40	21,40,50
198	1	60	2	2	1	2	CSG	10,20,31,40,50	10,20	31,40,50	40,50	10,20,31,40	10,20,31,50	10,20,40,50	20,31,40,50	10,31,40,50	10,20,31	10,20 ,40	10,20,50	10,31,40	10,40,50	10,31,50	20,31,40	20,40,50	20,31,50	10,31	10,40	10,50	20,31	20,40	20,50		10,20,31,40,50	10,20	31,40,50	40,50	10,20,31,40	10,20,31,50	10,20,40,50	20,31,40,50	10,31,40,50	10,20,31	10,20,40	10,20,50	10,31,40	10,40,50	10,31,50	20,31,40	20,40,50
199	1	45	2	2	2	2	CSG	10,20,30,40,51	10,20	30,40,51	40,51	10,20,30,40	10,20,30,51	10,20,40,51	20,30,40,51	10,30,40,51	10,20,30	10,20 ,40	10,20,51	10,30,40	10,40,51	10,30,51	20,30,40	20,40,51	20,30,51	10,30	10,40	10,51	20,30	20,40	20,51		10,20,30,40,51	10,20	30,40,51	40,51	10,20,30,40	10,20,30,51	10,20,40,51	20,30,40,51	10,30,40,51	10,20,30	10,20,40	10,20,51	10,30,40	10,40,51	10,30,51	20,30,40	20,40,51
200	1	73	2	2	2	1	CSG	11,21,31,41,51	11,21	31,41,51	41,51	11,21,31,41	11,21,31,51	11,21,41,51	21,31,41,51	11,31,41,51	11,21,31	11,21 ,41	11,21,51	11,31,41	11,41,51	11,31,,51	21,31,41	21,41,51	21,31,51	11,31,	11,41	11,51	21,31	21,41	21,51		11,21,31,41,51	11,21	31,41,51	41,51	11,21,31,41	11,21,31,51	11,21,41,51	21,31,41,51	11,31,41,51	11,21,31	11,21,41	11,21,51	11,31,41	11,41,51	11,31,51	21,31,41	21,41,51
201	2	62	2	2	2	2	CSG	10,20,31,40,50	10,20	31,40,50	40,50	10,20,31,40	10,20,31,50	10,20,40,50	20,31,40,50	10,31,40,50	10,20,31	10,20 ,40	10,20,50	10,31,40	10,40,50	10,31,50	20,31,40	20,40,50	20,31,50	10,31	10,40	10,50	20,31	20,40	20,50		10,20,31,40,50	10,20	31,40,50	40,50	10,20,31,40	10,20,31,50	10,20,40,50	20,31,40,50	10,31,40,50	10,20,31	10,20,40	10,20,50	10,31,40	10,40,50	10,31,50	20,31,40	20,40,50
202	2	56	2	2	2	2	CAG	10,21,30,40,50	10,21	30,40,50	40,50	10,21,30,40	10,21,30,50	10,21,40,50	21,30,40,50	10,30,40,50	10,21,30	10,21 ,40	10,21,50	10,30,40	10,40,50	10,30,50	21,30,40	21,40,50	21,30,50	10,30	10,40	10,50	21,30	21,40	21,50		10,21,30,40,50	10,21	30,40,50	40,50	10,21,30,40	10,21,30,50	10,21,40,50	21,30,40,50	10,30,40,50	10,21,30	10,21,40	10,21,50	10,30,40	10,40,50	10,30,50	21,30,40	21,40,50
203	1	41	2	2	2	1	CSG	10,20,30,41,50	10,20	30,41,50	41,50	10,20,30,41	10,20,30,50	10,20,41,50	20,30,41,50	10,30,41,50	10,20,30	10,20 ,41	10,20,50	10,30,41	10,41,50	10,30,50	20,30,41	20,41,50	20,30,50	10,30	10,41	10,50	20,30	20,41	20,50		10,20,30,41,50	10,20	30,41,50	41,50	10,20,30,41	10,20,30,50	10,20,41,50	20,30,41,50	10,30,41,50	10,20,30	10,20,41	10,20,50	10,30,41	10,41,50	10,30,50	20,30,41	20,41,50
204	1	46	2	2	1	1	CAG	10,20,31,40,51	10,20	31,40,51	40,51	10,20,31,40	10,20,31,51	10,20,40,51	20,31,40,51	10,31,40,51	10,20,31	10,20 ,40	10,20,51	10,31,40	10,40,51	10,31,51	20,31,40	20,40,51	20,31,51	10,31	10,40	10,51	20,31	20,40	20,51		10,20,31,40,51	10,20	31,40,51	40,51	10,20,31,40	10,20,31,51	10,20,40,51	20,31,40,51	10,31,40,51	10,20,31	10,20,40	10,20,51	10,31,40	10,40,51	10,31,51	20,31,40	20,40,51
205	2	33	2	2	2	1	CSG	10,20,30,40,51	10,20	30,40,51	40,51	10,20,30,40	10,20,30,51	10,20,40,51	20,30,40,51	10,30,40,51	10,20,30	10,20 ,40	10,20,51	10,30,40	10,40,51	10,30,51	20,30,40	20,40,51	20,30,51	10,30	10,40	10,51	20,30	20,40	20,51		10,20,30,40,51	10,20	30,40,51	40,51	10,20,30,40	10,20,30,51	10,20,40,51	20,30,40,51	10,30,40,51	10,20,30	10,20,40	10,20,51	10,30,40	10,40,51	10,30,51	20,30,40	20,40,51
206	2	62	1	2	2	2	CAG	10,20,31,40,50	10,20	31,40,50	40,50	10,20,31,40	10,20,31,50	10,20,40,50	20,31,40,50	10,31,40,50	10,20,31	10,20 ,40	10,20,50	10,31,40	10,40,50	10,31,50	20,31,40	20,40,50	20,31,50	10,31	10,40	10,50	20,31	20,40	20,50		10,20,31,40,50	10,20	31,40,50	40,50	10,20,31,40	10,20,31,50	10,20,40,50	20,31,40,50	10,31,40,50	10,20,31	10,20,40	10,20,50	10,31,40	10,40,50	10,31,50	20,31,40	20,40,50
207	1	50	2	2	1	1	CSG	10,20,31,41,50	10,20	31,41,50	41,50	10,20,31,41	10,20,31,50	10,20,41,50	20,31,41,50	10,31,41,50	10,20,31	10,20 ,41	10,20,50	10,31,41	10,41,50	10,31,50	20,31,41	20,41,50	20,31,50	10,31	10,41	10,50	20,31	20,41	20,50		10,20,31,41,50	10,20	31,41,50	41,50	10,20,31,41	10,20,31,50	10,20,41,50	20,31,41,50	10,31,41,50	10,20,31	10,20,41	10,20,50	10,31,41	10,41,50	10,31,50	20,31,41	20,41,50
208	2	42	2	2	2	2	CSG	0	0	0	0	0	0	0	0	0	0	0	0	0	0	0	0	0	0	0	0	0	0	0	0		0	0	0	0	0	0	0	0	0	0	0	0	0	0	0	0	0
209	1	38	1	2	1	1	CAG	0	0	0	0	0	0	0	0	0	0	0	0	0	0	0	0	0	0	0	0	0	0	0	0		0	0	0	0	0	0	0	0	0	0	0	0	0	0	0	0	0
210	2	52	1	2	2	2	CSG	0	0	0	0	0	0	0	0	0	0	0	0	0	0	0	0	0	0	0	0	0	0	0	0		0	0	0	0	0	0	0	0	0	0	0	0	0	0	0	0	0
211	2	65	1	2	2	2	CAG	0	0	0	0	0	0	0	0	0	0	0	0	0	0	0	0	0	0	0	0	0	0	0	0		0	0	0	0	0	0	0	0	0	0	0	0	0	0	0	0	0
212	2	36	1	2	2	2	CSG	0	0	0	0	0	0	0	0	0	0	0	0	0	0	0	0	0	0	0	0	0	0	0	0		0	0	0	0	0	0	0	0	0	0	0	0	0	0	0	0	0
213	2	42	1	2	2	2	CSG	0	0	0	0	0	0	0	0	0	0	0	0	0	0	0	0	0	0	0	0	0	0	0	0		0	0	0	0	0	0	0	0	0	0	0	0	0	0	0	0	0
214	2	43	1	2	2	2	CSG	0	0	0	0	0	0	0	0	0	0	0	0	0	0	0	0	0	0	0	0	0	0	0	0		0	0	0	0	0	0	0	0	0	0	0	0	0	0	0	0	0
215	1	45	1	2	2	2	CAG	0	0	0	0	0	0	0	0	0	0	0	0	0	0	0	0	0	0	0	0	0	0	0	0		0	0	0	0	0	0	0	0	0	0	0	0	0	0	0	0	0
216	2	51	1	2	2	2	CAG	0	0	0	0	0	0	0	0	0	0	0	0	0	0	0	0	0	0	0	0	0	0	0	0		0	0	0	0	0	0	0	0	0	0	0	0	0	0	0	0	0
217	2	49	1	2	2	2	CAG	0	0	0	0	0	0	0	0	0	0	0	0	0	0	0	0	0	0	0	0	0	0	0	0		0	0	0	0	0	0	0	0	0	0	0	0	0	0	0	0	0
218	2	63	1	2	2	2	CAG	0	0	0	0	0	0	0	0	0	0	0	0	0	0	0	0	0	0	0	0	0	0	0	0		0	0	0	0	0	0	0	0	0	0	0	0	0	0	0	0	0
219	1	71	2	2	2	2	CSG	0	0	0	0	0	0	0	0	0	0	0	0	0	0	0	0	0	0	0	0	0	0	0	0		0	0	0	0	0	0	0	0	0	0	0	0	0	0	0	0	0
220	1	60	1	2	1	2	CAG	0	0	0	0	0	0	0	0	0	0	0	0	0	0	0	0	0	0	0	0	0	0	0	0		0	0	0	0	0	0	0	0	0	0	0	0	0	0	0	0	0
221	2	40	1	2	2	2	CSG	0	0	0	0	0	0	0	0	0	0	0	0	0	0	0	0	0	0	0	0	0	0	0	0		0	0	0	0	0	0	0	0	0	0	0	0	0	0	0	0	0
222	2	63	1	2	2	2	CSG	0	0	0	0	0	0	0	0	0	0	0	0	0	0	0	0	0	0	0	0	0	0	0	0		0	0	0	0	0	0	0	0	0	0	0	0	0	0	0	0	0
223	1	31	1	2	2	1	CSG	0	0	0	0	0	0	0	0	0	0	0	0	0	0	0	0	0	0	0	0	0	0	0	0		0	0	0	0	0	0	0	0	0	0	0	0	0	0	0	0	0
224	1	33	1	2	1	2	CSG	0	0	0	0	0	0	0	0	0	0	0	0	0	0	0	0	0	0	0	0	0	0	0	0		0	0	0	0	0	0	0	0	0	0	0	0	0	0	0	0	0
225	2	21	1	2	2	2	CSG	0	0	0	0	0	0	0	0	0	0	0	0	0	0	0	0	0	0	0	0	0	0	0	0		0	0	0	0	0	0	0	0	0	0	0	0	0	0	0	0	0
226	2	30	1	2	2	2	CAG	0	0	0	0	0	0	0	0	0	0	0	0	0	0	0	0	0	0	0	0	0	0	0	0		0	0	0	0	0	0	0	0	0	0	0	0	0	0	0	0	0
227	2	53	1	2	2	2	CSG	0	0	0	0	0	0	0	0	0	0	0	0	0	0	0	0	0	0	0	0	0	0	0	0		0	0	0	0	0	0	0	0	0	0	0	0	0	0	0	0	0
228	2	57	2	2	2	2	CSG	0	0	0	0	0	0	0	0	0	0	0	0	0	0	0	0	0	0	0	0	0	0	0	0		0	0	0	0	0	0	0	0	0	0	0	0	0	0	0	0	0
229	2	21	1	2	2	2	CSG	0	0	0	0	0	0	0	0	0	0	0	0	0	0	0	0	0	0	0	0	0	0	0	0		0	0	0	0	0	0	0	0	0	0	0	0	0	0	0	0	0
230	1	61	1	2	2	1	CSG	0	0	0	0	0	0	0	0	0	0	0	0	0	0	0	0	0	0	0	0	0	0	0	0		0	0	0	0	0	0	0	0	0	0	0	0	0	0	0	0	0
231	2	37	1	2	2	2	CSG	0	0	0	0	0	0	0	0	0	0	0	0	0	0	0	0	0	0	0	0	0	0	0	0		0	0	0	0	0	0	0	0	0	0	0	0	0	0	0	0	0
232	2	50	1	2	2	2	CSG	0	0	0	0	0	0	0	0	0	0	0	0	0	0	0	0	0	0	0	0	0	0	0	0		0	0	0	0	0	0	0	0	0	0	0	0	0	0	0	0	0
233	1	39	1	2	2	1	CSG	0	0	0	0	0	0	0	0	0	0	0	0	0	0	0	0	0	0	0	0	0	0	0	0		0	0	0	0	0	0	0	0	0	0	0	0	0	0	0	0	0
234	2	49	1	2	2	2	CSG	0	0	0	0	0	0	0	0	0	0	0	0	0	0	0	0	0	0	0	0	0	0	0	0		0	0	0	0	0	0	0	0	0	0	0	0	0	0	0	0	0
235	2	43	2	2	2	2	CAG	0	0	0	0	0	0	0	0	0	0	0	0	0	0	0	0	0	0	0	0	0	0	0	0		0	0	0	0	0	0	0	0	0	0	0	0	0	0	0	0	0
236	1	53	2	2	2	2	CSG	0	0	0	0	0	0	0	0	0	0	0	0	0	0	0	0	0	0	0	0	0	0	0	0		0	0	0	0	0	0	0	0	0	0	0	0	0	0	0	0	0
237	1	64	2	2	2	1	CAG	0	0	0	0	0	0	0	0	0	0	0	0	0	0	0	0	0	0	0	0	0	0	0	0		0	0	0	0	0	0	0	0	0	0	0	0	0	0	0	0	0
238	1	41	1	1	2	1	CSG	0	0	0	0	0	0	0	0	0	0	0	0	0	0	0	0	0	0	0	0	0	0	0	0		0	0	0	0	0	0	0	0	0	0	0	0	0	0	0	0	0
239	2	67	2	2	2	2	CAG	0	0	0	0	0	0	0	0	0	0	0	0	0	0	0	0	0	0	0	0	0	0	0	0		0	0	0	0	0	0	0	0	0	0	0	0	0	0	0	0	0
240	1	35	1	2	2	1	GU	0	0	0	0	0	0	0	0	0	0	0	0	0	0	0	0	0	0	0	0	0	0	0	0		0	0	0	0	0	0	0	0	0	0	0	0	0	0	0	0	0
241	1	60	2	2	1	1	CAG	0	0	0	0	0	0	0	0	0	0	0	0	0	0	0	0	0	0	0	0	0	0	0	0		0	0	0	0	0	0	0	0	0	0	0	0	0	0	0	0	0
242	2	25	1	2	2	2	CSG	0	0	0	0	0	0	0	0	0	0	0	0	0	0	0	0	0	0	0	0	0	0	0	0		0	0	0	0	0	0	0	0	0	0	0	0	0	0	0	0	0
243	1	32	1	2	1	1	CSG	0	0	0	0	0	0	0	0	0	0	0	0	0	0	0	0	0	0	0	0	0	0	0	0		0	0	0	0	0	0	0	0	0	0	0	0	0	0	0	0	0
244	1	43	2	2	2	1	CAG	0	0	0	0	0	0	0	0	0	0	0	0	0	0	0	0	0	0	0	0	0	0	0	0		0	0	0	0	0	0	0	0	0	0	0	0	0	0	0	0	0
245	2	35	2	2	2	1	CSG	0	0	0	0	0	0	0	0	0	0	0	0	0	0	0	0	0	0	0	0	0	0	0	0		0	0	0	0	0	0	0	0	0	0	0	0	0	0	0	0	0
246	2	43	2	2	2	2	CAG	0	0	0	0	0	0	0	0	0	0	0	0	0	0	0	0	0	0	0	0	0	0	0	0		0	0	0	0	0	0	0	0	0	0	0	0	0	0	0	0	0
247	2	32	2	2	2	2	CSG	0	0	0	0	0	0	0	0	0	0	0	0	0	0	0	0	0	0	0	0	0	0	0	0		0	0	0	0	0	0	0	0	0	0	0	0	0	0	0	0	0
248	2	62	2	2	2	2	CAG	0	0	0	0	0	0	0	0	0	0	0	0	0	0	0	0	0	0	0	0	0	0	0	0		0	0	0	0	0	0	0	0	0	0	0	0	0	0	0	0	0
249	1	64	2	2	1	1	CSG	0	0	0	0	0	0	0	0	0	0	0	0	0	0	0	0	0	0	0	0	0	0	0	0		0	0	0	0	0	0	0	0	0	0	0	0	0	0	0	0	0
250	1	51	2	2	1	1	CAG	0	0	0	0	0	0	0	0	0	0	0	0	0	0	0	0	0	0	0	0	0	0	0	0		0	0	0	0	0	0	0	0	0	0	0	0	0	0	0	0	0
251	2	28	2	2	2	2	CSG	0	0	0	0	0	0	0	0	0	0	0	0	0	0	0	0	0	0	0	0	0	0	0	0		0	0	0	0	0	0	0	0	0	0	0	0	0	0	0	0	0
252	2	45	2	2	2	2	CAG	0	0	0	0	0	0	0	0	0	0	0	0	0	0	0	0	0	0	0	0	0	0	0	0		0	0	0	0	0	0	0	0	0	0	0	0	0	0	0	0	0
253	2	37	2	1	2	2	CSG	0	0	0	0	0	0	0	0	0	0	0	0	0	0	0	0	0	0	0	0	0	0	0	0		0	0	0	0	0	0	0	0	0	0	0	0	0	0	0	0	0
254	2	47	2	2	2	2	CAG	0	0	0	0	0	0	0	0	0	0	0	0	0	0	0	0	0	0	0	0	0	0	0	0		0	0	0	0	0	0	0	0	0	0	0	0	0	0	0	0	0
255	1	66	2	2	1	1	CAG	0	0	0	0	0	0	0	0	0	0	0	0	0	0	0	0	0	0	0	0	0	0	0	0		0	0	0	0	0	0	0	0	0	0	0	0	0	0	0	0	0
256	1	61	2	2	2	2	CAG	0	0	0	0	0	0	0	0	0	0	0	0	0	0	0	0	0	0	0	0	0	0	0	0		0	0	0	0	0	0	0	0	0	0	0	0	0	0	0	0	0
257	2	71	2	2	2	2	CSG	0	0	0	0	0	0	0	0	0	0	0	0	0	0	0	0	0	0	0	0	0	0	0	0		0	0	0	0	0	0	0	0	0	0	0	0	0	0	0	0	0
258	2	64	2	2	2	2	CAG	0	0	0	0	0	0	0	0	0	0	0	0	0	0	0	0	0	0	0	0	0	0	0	0		0	0	0	0	0	0	0	0	0	0	0	0	0	0	0	0	0
259	2	33	2	2	2	2	CSG	0	0	0	0	0	0	0	0	0	0	0	0	0	0	0	0	0	0	0	0	0	0	0	0		0	0	0	0	0	0	0	0	0	0	0	0	0	0	0	0	0
260	2	44	2	2	2	2	CAG	0	0	0	0	0	0	0	0	0	0	0	0	0	0	0	0	0	0	0	0	0	0	0	0		0	0	0	0	0	0	0	0	0	0	0	0	0	0	0	0	0
261	1	63	2	2	2	1	CAG	0	0	0	0	0	0	0	0	0	0	0	0	0	0	0	0	0	0	0	0	0	0	0	0		0	0	0	0	0	0	0	0	0	0	0	0	0	0	0	0	0
262	2	52	2	2	2	2	CAG	0	0	0	0	0	0	0	0	0	0	0	0	0	0	0	0	0	0	0	0	0	0	0	0		0	0	0	0	0	0	0	0	0	0	0	0	0	0	0	0	0
263	2	73	2	2	2	2	CSG	0	0	0	0	0	0	0	0	0	0	0	0	0	0	0	0	0	0	0	0	0	0	0	0		0	0	0	0	0	0	0	0	0	0	0	0	0	0	0	0	0
264	2	27	2	2	2	2	CSG	0	0	0	0	0	0	0	0	0	0	0	0	0	0	0	0	0	0	0	0	0	0	0	0		0	0	0	0	0	0	0	0	0	0	0	0	0	0	0	0	0
265	2	48	2	2	2	2	CAG	0	0	0	0	0	0	0	0	0	0	0	0	0	0	0	0	0	0	0	0	0	0	0	0		0	0	0	0	0	0	0	0	0	0	0	0	0	0	0	0	0
266	2	45	2	2	2	2	CSG	0	0	0	0	0	0	0	0	0	0	0	0	0	0	0	0	0	0	0	0	0	0	0	0		0	0	0	0	0	0	0	0	0	0	0	0	0	0	0	0	0
267	1	35	2	2	2	1	CSG	0	0	0	0	0	0	0	0	0	0	0	0	0	0	0	0	0	0	0	0	0	0	0	0		0	0	0	0	0	0	0	0	0	0	0	0	0	0	0	0	0
268	2	60	2	2	2	2	CSG	0	0	0	0	0	0	0	0	0	0	0	0	0	0	0	0	0	0	0	0	0	0	0	0		0	0	0	0	0	0	0	0	0	0	0	0	0	0	0	0	0
269	1	23	2	2	2	1	CSG	0	0	0	0	0	0	0	0	0	0	0	0	0	0	0	0	0	0	0	0	0	0	0	0		0	0	0	0	0	0	0	0	0	0	0	0	0	0	0	0	0
270	1	73	2	2	2	1	CSG	0	0	0	0	0	0	0	0	0	0	0	0	0	0	0	0	0	0	0	0	0	0	0	0		0	0	0	0	0	0	0	0	0	0	0	0	0	0	0	0	0
271	1	61	2	2	2	2	CSG	0	0	0	0	0	0	0	0	0	0	0	0	0	0	0	0	0	0	0	0	0	0	0	0		0	0	0	0	0	0	0	0	0	0	0	0	0	0	0	0	0
272	1	27	2	2	2	1	CSG	0	0	0	0	0	0	0	0	0	0	0	0	0	0	0	0	0	0	0	0	0	0	0	0		0	0	0	0	0	0	0	0	0	0	0	0	0	0	0	0	0
273	1	41	2	2	2	2	CSG	0	0	0	0	0	0	0	0	0	0	0	0	0	0	0	0	0	0	0	0	0	0	0	0		0	0	0	0	0	0	0	0	0	0	0	0	0	0	0	0	0
274	1	28	2	2	2	2	CSG	0	0	0	0	0	0	0	0	0	0	0	0	0	0	0	0	0	0	0	0	0	0	0	0		0	0	0	0	0	0	0	0	0	0	0	0	0	0	0	0	0
275	1	38	2	2	1	1	CSG	0	0	0	0	0	0	0	0	0	0	0	0	0	0	0	0	0	0	0	0	0	0	0	0		0	0	0	0	0	0	0	0	0	0	0	0	0	0	0	0	0
276	1	36	2	2	2	1	CSG	0	0	0	0	0	0	0	0	0	0	0	0	0	0	0	0	0	0	0	0	0	0	0	0		0	0	0	0	0	0	0	0	0	0	0	0	0	0	0	0	0
277	1	45	2	2	2	1	CAG	0	0	0	0	0	0	0	0	0	0	0	0	0	0	0	0	0	0	0	0	0	0	0	0		0	0	0	0	0	0	0	0	0	0	0	0	0	0	0	0	0
278	2	52	2	2	2	2	CSG	0	0	0	0	0	0	0	0	0	0	0	0	0	0	0	0	0	0	0	0	0	0	0	0		0	0	0	0	0	0	0	0	0	0	0	0	0	0	0	0	0
279	2	55	2	2	2	2	CSG	0	0	0	0	0	0	0	0	0	0	0	0	0	0	0	0	0	0	0	0	0	0	0	0		0	0	0	0	0	0	0	0	0	0	0	0	0	0	0	0	0
280	2	61	2	2	2	2	CSG	0	0	0	0	0	0	0	0	0	0	0	0	0	0	0	0	0	0	0	0	0	0	0	0		0	0	0	0	0	0	0	0	0	0	0	0	0	0	0	0	0
281	1	23	2	2	2	1	CSG	0	0	0	0	0	0	0	0	0	0	0	0	0	0	0	0	0	0	0	0	0	0	0	0		0	0	0	0	0	0	0	0	0	0	0	0	0	0	0	0	0
282	2	49	2	2	2	1	CSG	0	0	0	0	0	0	0	0	0	0	0	0	0	0	0	0	0	0	0	0	0	0	0	0		0	0	0	0	0	0	0	0	0	0	0	0	0	0	0	0	0
283	1	51	2	2	2	1	CAG	0	0	0	0	0	0	0	0	0	0	0	0	0	0	0	0	0	0	0	0	0	0	0	0		0	0	0	0	0	0	0	0	0	0	0	0	0	0	0	0	0
284	2	57	2	2	2	2	CAG	0	0	0	0	0	0	0	0	0	0	0	0	0	0	0	0	0	0	0	0	0	0	0	0		0	0	0	0	0	0	0	0	0	0	0	0	0	0	0	0	0
285	1	41	2	2	2	2	CSG	0	0	0	0	0	0	0	0	0	0	0	0	0	0	0	0	0	0	0	0	0	0	0	0		0	0	0	0	0	0	0	0	0	0	0	0	0	0	0	0	0
286	2	59	2	2	2	2	CSG	0	0	0	0	0	0	0	0	0	0	0	0	0	0	0	0	0	0	0	0	0	0	0	0		0	0	0	0	0	0	0	0	0	0	0	0	0	0	0	0	0
287	1	26	2	2	2	1	CSG	0	0	0	0	0	0	0	0	0	0	0	0	0	0	0	0	0	0	0	0	0	0	0	0		0	0	0	0	0	0	0	0	0	0	0	0	0	0	0	0	0
288	2	56	2	2	2	2	CSG	0	0	0	0	0	0	0	0	0	0	0	0	0	0	0	0	0	0	0	0	0	0	0	0		0	0	0	0	0	0	0	0	0	0	0	0	0	0	0	0	0
289	2	52	2	2	2	2	CAG	0	0	0	0	0	0	0	0	0	0	0	0	0	0	0	0	0	0	0	0	0	0	0	0		0	0	0	0	0	0	0	0	0	0	0	0	0	0	0	0	0
290	1	40	2	2	1	1	CSG	0	0	0	0	0	0	0	0	0	0	0	0	0	0	0	0	0	0	0	0	0	0	0	0		0	0	0	0	0	0	0	0	0	0	0	0	0	0	0	0	0
291	1	47	2	2	1	1	CSG	0	0	0	0	0	0	0	0	0	0	0	0	0	0	0	0	0	0	0	0	0	0	0	0		0	0	0	0	0	0	0	0	0	0	0	0	0	0	0	0	0
292	2	63	2	2	2	2	CSG	0	0	0	0	0	0	0	0	0	0	0	0	0	0	0	0	0	0	0	0	0	0	0	0		0	0	0	0	0	0	0	0	0	0	0	0	0	0	0	0	0
293	2	68	2	2	2	2	CSG	0	0	0	0	0	0	0	0	0	0	0	0	0	0	0	0	0	0	0	0	0	0	0	0		0	0	0	0	0	0	0	0	0	0	0	0	0	0	0	0	0
294	2	64	2	2	2	2	CSG	0	0	0	0	0	0	0	0	0	0	0	0	0	0	0	0	0	0	0	0	0	0	0	0		0	0	0	0	0	0	0	0	0	0	0	0	0	0	0	0	0
295	2	51	2	2	2	2	CSG	0	0	0	0	0	0	0	0	0	0	0	0	0	0	0	0	0	0	0	0	0	0	0	0		0	0	0	0	0	0	0	0	0	0	0	0	0	0	0	0	0
296	2	27	2	2	2	2	CSG	0	0	0	0	0	0	0	0	0	0	0	0	0	0	0	0	0	0	0	0	0	0	0	0		0	0	0	0	0	0	0	0	0	0	0	0	0	0	0	0	0
297	2	52	2	2	2	2	CSG	0	0	0	0	0	0	0	0	0	0	0	0	0	0	0	0	0	0	0	0	0	0	0	0		0	0	0	0	0	0	0	0	0	0	0	0	0	0	0	0	0
298	2	53	2	2	2	2	CAG	0	0	0	0	0	0	0	0	0	0	0	0	0	0	0	0	0	0	0	0	0	0	0	0		0	0	0	0	0	0	0	0	0	0	0	0	0	0	0	0	0
299	2	34	2	2	2	2	CSG	0	0	0	0	0	0	0	0	0	0	0	0	0	0	0	0	0	0	0	0	0	0	0	0		0	0	0	0	0	0	0	0	0	0	0	0	0	0	0	0	0
300	2	43	2	2	2	2	CSG	0	0	0	0	0	0	0	0	0	0	0	0	0	0	0	0	0	0	0	0	0	0	0	0		0	0	0	0	0	0	0	0	0	0	0	0	0	0	0	0	0
301	2	57	2	2	2	2	CSG	0	0	0	0	0	0	0	0	0	0	0	0	0	0	0	0	0	0	0	0	0	0	0	0		0	0	0	0	0	0	0	0	0	0	0	0	0	0	0	0	0
302	2	58	2	2	2	2	CAG	0	0	0	0	0	0	0	0	0	0	0	0	0	0	0	0	0	0	0	0	0	0	0	0		0	0	0	0	0	0	0	0	0	0	0	0	0	0	0	0	0
303	2	53	2	2	2	2	CSG	0	0	0	0	0	0	0	0	0	0	0	0	0	0	0	0	0	0	0	0	0	0	0	0		0	0	0	0	0	0	0	0	0	0	0	0	0	0	0	0	0
304	1	32	2	2	2	1	CSG	0	0	0	0	0	0	0	0	0	0	0	0	0	0	0	0	0	0	0	0	0	0	0	0		0	0	0	0	0	0	0	0	0	0	0	0	0	0	0	0	0
305	1	30	2	2	1	1	CAG	0	0	0	0	0	0	0	0	0	0	0	0	0	0	0	0	0	0	0	0	0	0	0	0		0	0	0	0	0	0	0	0	0	0	0	0	0	0	0	0	0
306	2	32	2	2	2	2	CSG	0	0	0	0	0	0	0	0	0	0	0	0	0	0	0	0	0	0	0	0	0	0	0	0		0	0	0	0	0	0	0	0	0	0	0	0	0	0	0	0	0
307	1	45	2	2	2	1	CAG	0	0	0	0	0	0	0	0	0	0	0	0	0	0	0	0	0	0	0	0	0	0	0	0		0	0	0	0	0	0	0	0	0	0	0	0	0	0	0	0	0
308	2	56	2	2	2	2	CSG	0	0	0	0	0	0	0	0	0	0	0	0	0	0	0	0	0	0	0	0	0	0	0	0		0	0	0	0	0	0	0	0	0	0	0	0	0	0	0	0	0
309	1	51	2	2	2	1	CAG	0	0	0	0	0	0	0	0	0	0	0	0	0	0	0	0	0	0	0	0	0	0	0	0		0	0	0	0	0	0	0	0	0	0	0	0	0	0	0	0	0
310	2	54	1	2	1	1	CSG	0	0	0	0	0	0	0	0	0	0	0	0	0	0	0	0	0	0	0	0	0	0	0	0		0	0	0	0	0	0	0	0	0	0	0	0	0	0	0	0	0
311	2	49	2	2	2	2	CAG	0	0	0	0	0	0	0	0	0	0	0	0	0	0	0	0	0	0	0	0	0	0	0	0		0	0	0	0	0	0	0	0	0	0	0	0	0	0	0	0	0
312	2	63	2	2	2	2	CSG	0	0	0	0	0	0	0	0	0	0	0	0	0	0	0	0	0	0	0	0	0	0	0	0		0	0	0	0	0	0	0	0	0	0	0	0	0	0	0	0	0
313	2	23	2	2	2	2	CAG	0	0	0	0	0	0	0	0	0	0	0	0	0	0	0	0	0	0	0	0	0	0	0	0		0	0	0	0	0	0	0	0	0	0	0	0	0	0	0	0	0
314	2	58	2	2	2	2	CAG	0	0	0	0	0	0	0	0	0	0	0	0	0	0	0	0	0	0	0	0	0	0	0	0		0	0	0	0	0	0	0	0	0	0	0	0	0	0	0	0	0
315	2	44	2	2	2	2	CAG	0	0	0	0	0	0	0	0	0	0	0	0	0	0	0	0	0	0	0	0	0	0	0	0		0	0	0	0	0	0	0	0	0	0	0	0	0	0	0	0	0
316	1	54	2	2	2	1	CAG	0	0	0	0	0	0	0	0	0	0	0	0	0	0	0	0	0	0	0	0	0	0	0	0		0	0	0	0	0	0	0	0	0	0	0	0	0	0	0	0	0
317	2	50	2	2	2	2	CAG	0	0	0	0	0	0	0	0	0	0	0	0	0	0	0	0	0	0	0	0	0	0	0	0		0	0	0	0	0	0	0	0	0	0	0	0	0	0	0	0	0
318	2	58	2	2	2	2	CSG	0	0	0	0	0	0	0	0	0	0	0	0	0	0	0	0	0	0	0	0	0	0	0	0		0	0	0	0	0	0	0	0	0	0	0	0	0	0	0	0	0
319	2	71	2	2	2	2	CSG	0	0	0	0	0	0	0	0	0	0	0	0	0	0	0	0	0	0	0	0	0	0	0	0		0	0	0	0	0	0	0	0	0	0	0	0	0	0	0	0	0
320	1	34	2	2	2	1	CSG	0	0	0	0	0	0	0	0	0	0	0	0	0	0	0	0	0	0	0	0	0	0	0	0		0	0	0	0	0	0	0	0	0	0	0	0	0	0	0	0	0
321	2	39	2	2	2	2	CSG	0	0	0	0	0	0	0	0	0	0	0	0	0	0	0	0	0	0	0	0	0	0	0	0		0	0	0	0	0	0	0	0	0	0	0	0	0	0	0	0	0
322	2	55	2	2	2	2	CSG	0	0	0	0	0	0	0	0	0	0	0	0	0	0	0	0	0	0	0	0	0	0	0	0		0	0	0	0	0	0	0	0	0	0	0	0	0	0	0	0	0
323	2	27	2	2	2	2	CSG	0	0	0	0	0	0	0	0	0	0	0	0	0	0	0	0	0	0	0	0	0	0	0	0		0	0	0	0	0	0	0	0	0	0	0	0	0	0	0	0	0
324	2	50	2	2	2	2	CAG	0	0	0	0	0	0	0	0	0	0	0	0	0	0	0	0	0	0	0	0	0	0	0	0		0	0	0	0	0	0	0	0	0	0	0	0	0	0	0	0	0
325	2	59	2	2	2	2	CSG	0	0	0	0	0	0	0	0	0	0	0	0	0	0	0	0	0	0	0	0	0	0	0	0		0	0	0	0	0	0	0	0	0	0	0	0	0	0	0	0	0
326	1	47	2	2	2	2	CSG	0	0	0	0	0	0	0	0	0	0	0	0	0	0	0	0	0	0	0	0	0	0	0	0		0	0	0	0	0	0	0	0	0	0	0	0	0	0	0	0	0
327	2	63	2	2	2	2	CSG	0	0	0	0	0	0	0	0	0	0	0	0	0	0	0	0	0	0	0	0	0	0	0	0		0	0	0	0	0	0	0	0	0	0	0	0	0	0	0	0	0
328	1	61	2	2	2	1	CSG	0	0	0	0	0	0	0	0	0	0	0	0	0	0	0	0	0	0	0	0	0	0	0	0		0	0	0	0	0	0	0	0	0	0	0	0	0	0	0	0	0
329	2	58	2	2	1	2	CSG	0	0	0	0	0	0	0	0	0	0	0	0	0	0	0	0	0	0	0	0	0	0	0	0		0	0	0	0	0	0	0	0	0	0	0	0	0	0	0	0	0
330	1	61	1	2	2	1	CSG	0	0	0	0	0	0	0	0	0	0	0	0	0	0	0	0	0	0	0	0	0	0	0	0		0	0	0	0	0	0	0	0	0	0	0	0	0	0	0	0	0
331	2	46	2	2	2	2	CSG	0	0	0	0	0	0	0	0	0	0	0	0	0	0	0	0	0	0	0	0	0	0	0	0		0	0	0	0	0	0	0	0	0	0	0	0	0	0	0	0	0
332	2	54	2	2	2	2	CSG	0	0	0	0	0	0	0	0	0	0	0	0	0	0	0	0	0	0	0	0	0	0	0	0		0	0	0	0	0	0	0	0	0	0	0	0	0	0	0	0	0
333	1	32	2	2	2	1	CSG	0	0	0	0	0	0	0	0	0	0	0	0	0	0	0	0	0	0	0	0	0	0	0	0		0	0	0	0	0	0	0	0	0	0	0	0	0	0	0	0	0
334	1	60	2	2	2	1	CSG	0	0	0	0	0	0	0	0	0	0	0	0	0	0	0	0	0	0	0	0	0	0	0	0		0	0	0	0	0	0	0	0	0	0	0	0	0	0	0	0	0
335	1	31	2	2	2	2	CSG	0	0	0	0	0	0	0	0	0	0	0	0	0	0	0	0	0	0	0	0	0	0	0	0		0	0	0	0	0	0	0	0	0	0	0	0	0	0	0	0	0
336	1	40	1	2	2	2	CSG	0	0	0	0	0	0	0	0	0	0	0	0	0	0	0	0	0	0	0	0	0	0	0	0		0	0	0	0	0	0	0	0	0	0	0	0	0	0	0	0	0
337	2	20	2	2	2	1	CSG	0	0	0	0	0	0	0	0	0	0	0	0	0	0	0	0	0	0	0	0	0	0	0	0		0	0	0	0	0	0	0	0	0	0	0	0	0	0	0	0	0
338	2	34	2	2	2	1	CSG	0	0	0	0	0	0	0	0	0	0	0	0	0	0	0	0	0	0	0	0	0	0	0	0		0	0	0	0	0	0	0	0	0	0	0	0	0	0	0	0	0
339	1	57	2	2	2	2	CAG	0	0	0	0	0	0	0	0	0	0	0	0	0	0	0	0	0	0	0	0	0	0	0	0		0	0	0	0	0	0	0	0	0	0	0	0	0	0	0	0	0
340	1	64	2	2	2	2	CSG	0	0	0	0	0	0	0	0	0	0	0	0	0	0	0	0	0	0	0	0	0	0	0	0		0	0	0	0	0	0	0	0	0	0	0	0	0	0	0	0	0
341	1	28	2	2	1	1	CSG	0	0	0	0	0	0	0	0	0	0	0	0	0	0	0	0	0	0	0	0	0	0	0	0		0	0	0	0	0	0	0	0	0	0	0	0	0	0	0	0	0
342	1	67	2	2	2	2	CAG	0	0	0	0	0	0	0	0	0	0	0	0	0	0	0	0	0	0	0	0	0	0	0	0		0	0	0	0	0	0	0	0	0	0	0	0	0	0	0	0	0
343	2	25	2	2	2	1	CSG	0	0	0	0	0	0	0	0	0	0	0	0	0	0	0	0	0	0	0	0	0	0	0	0		0	0	0	0	0	0	0	0	0	0	0	0	0	0	0	0	0
344	1	68	2	2	2	2	CSG	0	0	0	0	0	0	0	0	0	0	0	0	0	0	0	0	0	0	0	0	0	0	0	0		0	0	0	0	0	0	0	0	0	0	0	0	0	0	0	0	0
345	2	49	1	2	2	2	CSG	0	0	0	0	0	0	0	0	0	0	0	0	0	0	0	0	0	0	0	0	0	0	0	0		0	0	0	0	0	0	0	0	0	0	0	0	0	0	0	0	0
346	1	36	1	2	2	2	CSG	0	0	0	0	0	0	0	0	0	0	0	0	0	0	0	0	0	0	0	0	0	0	0	0		0	0	0	0	0	0	0	0	0	0	0	0	0	0	0	0	0
347	2	65	2	2	2	2	CAG	0	0	0	0	0	0	0	0	0	0	0	0	0	0	0	0	0	0	0	0	0	0	0	0		0	0	0	0	0	0	0	0	0	0	0	0	0	0	0	0	0
348	1	51	2	2	2	2	CSG	0	0	0	0	0	0	0	0	0	0	0	0	0	0	0	0	0	0	0	0	0	0	0	0		0	0	0	0	0	0	0	0	0	0	0	0	0	0	0	0	0
349	1	42	2	2	1	1	CSG	0	0	0	0	0	0	0	0	0	0	0	0	0	0	0	0	0	0	0	0	0	0	0	0		0	0	0	0	0	0	0	0	0	0	0	0	0	0	0	0	0
350	1	37	2	2	2	2	CSG	0	0	0	0	0	0	0	0	0	0	0	0	0	0	0	0	0	0	0	0	0	0	0	0		0	0	0	0	0	0	0	0	0	0	0	0	0	0	0	0	0
351	2	56	1	2	2	2	CSG	0	0	0	0	0	0	0	0	0	0	0	0	0	0	0	0	0	0	0	0	0	0	0	0		0	0	0	0	0	0	0	0	0	0	0	0	0	0	0	0	0
352	2	50	1	2	2	2	CSG	0	0	0	0	0	0	0	0	0	0	0	0	0	0	0	0	0	0	0	0	0	0	0	0		0	0	0	0	0	0	0	0	0	0	0	0	0	0	0	0	0
353	2	72	2	2	2	2	CSG	0	0	0	0	0	0	0	0	0	0	0	0	0	0	0	0	0	0	0	0	0	0	0	0		0	0	0	0	0	0	0	0	0	0	0	0	0	0	0	0	0
354	2	39	2	2	2	2	CSG	0	0	0	0	0	0	0	0	0	0	0	0	0	0	0	0	0	0	0	0	0	0	0	0		0	0	0	0	0	0	0	0	0	0	0	0	0	0	0	0	0
355	1	65	2	2	2	1	CSG	0	0	0	0	0	0	0	0	0	0	0	0	0	0	0	0	0	0	0	0	0	0	0	0		0	0	0	0	0	0	0	0	0	0	0	0	0	0	0	0	0
356	2	53	2	2	2	2	CAG	0	0	0	0	0	0	0	0	0	0	0	0	0	0	0	0	0	0	0	0	0	0	0	0		0	0	0	0	0	0	0	0	0	0	0	0	0	0	0	0	0
357	1	69	1	2	2	2	CSG	0	0	0	0	0	0	0	0	0	0	0	0	0	0	0	0	0	0	0	0	0	0	0	0		0	0	0	0	0	0	0	0	0	0	0	0	0	0	0	0	0
358	1	45	1	2	2	2	CSG	0	0	0	0	0	0	0	0	0	0	0	0	0	0	0	0	0	0	0	0	0	0	0	0		0	0	0	0	0	0	0	0	0	0	0	0	0	0	0	0	0
359	2	41	2	2	2	2	CSG	0	0	0	0	0	0	0	0	0	0	0	0	0	0	0	0	0	0	0	0	0	0	0	0		0	0	0	0	0	0	0	0	0	0	0	0	0	0	0	0	0
360	2	53	2	2	2	2	CSG	0	0	0	0	0	0	0	0	0	0	0	0	0	0	0	0	0	0	0	0	0	0	0	0		0	0	0	0	0	0	0	0	0	0	0	0	0	0	0	0	0
361	2	59	2	2	2	2	CAG	0	0	0	0	0	0	0	0	0	0	0	0	0	0	0	0	0	0	0	0	0	0	0	0		0	0	0	0	0	0	0	0	0	0	0	0	0	0	0	0	0
362	1	53	2	2	2	2	CSG	0	0	0	0	0	0	0	0	0	0	0	0	0	0	0	0	0	0	0	0	0	0	0	0		0	0	0	0	0	0	0	0	0	0	0	0	0	0	0	0	0
363	2	46	1	2	2	2	CSG	0	0	0	0	0	0	0	0	0	0	0	0	0	0	0	0	0	0	0	0	0	0	0	0		0	0	0	0	0		0	0	0	0	0	0	0	0		0	0
364	2	35	2	2	2	2	CSG	10,20,32,40,50	10,20	32,40,50	40,50	10,20,32,40	10,20,32,50	10,20,40,50	20,32,40,50	10,32,40,50	10,20,32	10,20 ,40	10,20,32,50	10,32,40	10,40,50	10,32,50	20,32,40,50	20,40,50	20,32,50	10,32	10,40	10,50	20,32	20,40	20,50		0	0	0	0	0	0	0	0	0	0	0	0	0	0	0	0	0
365	1	74	2	2	2	2	CAG	10,20,30,40,51	10,20	30,40,51	40,51	10,20,30,40	10,20,30,51	10,20,40,51	20,30,40,51	10,30,40,51	10,20,30	10,20 ,40	10,20,30,51	10,30,40	10,40,51	10,30,51	20,30,40,51	20,40,51	20,30,51	10,30	10,40	10,51	20,30	20,40	20,51		0	0	0	0	0	0	0	0	0	0	0	0	0	0	0	0	0
366	2	59	2	2	2	2	CAG	10,20,31,40,51	10,20	31,40,51	40,51	10,20,31,40	10,20,31,51	10,20,40,51	20,31,40,51	10,31,40,51	10,20,31	10,20 ,40	10,20,31,51	10,31,40	10,40,51	10,31,51	20,31,40,51	20,40,51	20,31,51	10,31	10,40	10,51	20,31	20,40	20,51		0	0	0	0	0	0	0	0	0	0	0	0	0	0	0	0	0
367	1	37	2	2	1	1	CSG	10,20,31,40,50	10,20	31,40,50	40,50	10,20,31,40	10,20,31,50	10,20,40,50	20,31,40,50	10,31,40,50	10,20,31	10,20 ,40	10,20,31,50	10,31,40	10,40,50	10,31,50	20,31,40,50	20,40,50	20,31,50	10,31	10,40	10,50	20,31	20,40	20,50		0	0	0	0	0	0	0	0	0	0	0	0	0	0	0	0	0
368	1	48	1	2	2	2	CAG	10,20,32,40,50	10,20	32,40,50	40,50	10,20,32,40	10,20,32,50	10,20,40,50	20,32,40,50	10,32,40,50	10,20,32	10,20 ,40	10,20,32,50	10,32,40	10,40,50	10,32,50	20,32,40,50	20,40,50	20,32,50	10,32	10,40	10,50	20,32	20,40	20,50		0	0	0	0	0	0	0	0	0	0	0	0	0	0	0	0	0
								label:
								In the table all the first number in the figure represent biospy loction(1-5), 1 represent larger curvature of the corpus ; 2 represent lesser curvature of the corpus ;3 represent incisura angularis; 4 represent larger curvature of the antrum;5 represent lesser curvature of the antrum.
								All the second number in the figure represent the score of gastric atrophy(GA) or intestinal metaplasia(IM)(0=none, 1=mild, 2=moderate and 3=severe)
								All the color in the table represent the OLGA or OLGIM stages, the blue color represent stage IV; the red color represent stage III; the green color represent stage II; the pink color represent stage I; the white one represent stage 0
									Stage IV
									Stage III
									Stage II
									Stage I
									Stage 0
[truncated: 7 more columns]

## Sheet: 3.cross tabulations
four biopsy pieces（C1C2A3A1） * five biopsy OLGA Stage(C1C2A3A1A2) Crosstabulation																		four biopsy pieces（C1C2A3A1） * five biopsy OLGIM Stage(C1C2A3A1A2) Crosstabulation
Count																		Count
		five biopsy OLGA Stage(C1C2A3A1A2)					Total													five biopsy OLGIM Stage(C1C2A3A1A2)					Total
		stage 0	stage I	stage II	stage III	stage IV		the number of five stages consistant with with five biopsy OLGA Stage	the consistency compared with five biopsy OLGA Stage		Symmetric Measures									stage 0	stage I	stage II	stage III	stage IV		the number of five stages consistant with with five biopsy OLGIMStage	the consistency compared with five biopsy OLGIM Stage		Symmetric Measures
four biopsy pieces（C1C2A3A1）	stage 0	156	32	3	1	0	192	319	0.866848				Value	Asymptotic Standard Errora	Approximate Tb	Approximate Significance		four biopsy pieces（C1C2A3A1）	stage 0	161	34	1	1	0	197	320	0.869565				Value	Asymptotic Standard Errora	Approximate Tb	Approximate Significance
	stage I	0	77	8	1	0	86				Measure of Agreement	Kappa	0.803793	0.0260604	25.3715	5.20978e-142			stageI	0	76	8	1	0	85				Measure of Agreement	Kappa	0.805347	0.026214	25.306	2.74277e-141
	stage II	0	0	51	4	0	55				N of Valid Cases		368						stage II	0	0	47	2	0	49				N of Valid Cases		368
	stage III	0	0	0	22	0	22				a. Not assuming the null hypothesis.								stage III	0	0	0	22	0	22				a. Not assuming the null hypothesis.
	stage IV	0	0	0	0	13	13				b. Using the asymptotic standard error assuming the null hypothesis.								stage IV	0	1	0	0	14	15				b. Using the asymptotic standard error assuming the null hypothesis.
Total		156	109	62	28	13	368											Total		161	111	56	26	14	368
four biopsy pieces（C1C2A3A2） * five biopsy OLGA Stage(C1C2A3A1A2) Crosstabulation																		four biopsy pieces（C1C2A3A2） * five biopsy OLGIM Stage(C1C2A3A1A2) Crosstabulation
Count																		Count
		five biopsy OLGA Stage(C1C2A3A1A2)					Total													five biopsy OLGIM Stage(C1C2A3A1A2)					Total
		stage 0	stage I	stage II	stage III	stage IV					Symmetric Measures									stage 0	stage I	stage II	stage III	stage IV					Symmetric Measures
four biopsy pieces（C1C2A3A2）	stage 0	156	4	1	0	0	161	356	0.967391				Value	Asymptotic Standard Errora	Approximate Tb	Approximate Significance		four biopsy pieces（C1C2A3A2）	stage 0	161	5	1	0	0	167	355	0.964674				Value	Asymptotic Standard Errora	Approximate Tb	Approximate Significance
	stage I	0	105	6	0	0	111				Measure of Agreement	Kappa	0.952927	0.0133441	29.8996	1.9892e-196			stage I	0	106	7	0	0	113				Measure of Agreement	Kappa	0.948244	0.0140857	29.3908	7.20259e-190
	stage II	0	0	55	1	0	56				N of Valid Cases		368						stage II	0	0	48	0	0	48				N of Valid Cases		368
	stage III	0	0	0	27	0	27				a. Not assuming the null hypothesis.								stage III	0	0	0	26	0	26				a. Not assuming the null hypothesis.
	stage IV	0	0	0	0	13	13				b. Using the asymptotic standard error assuming the null hypothesis.								stage IV	0	0	0	0	14	14				b. Using the asymptotic standard error assuming the null hypothesis.
Total		156	109	62	28	13	368											Total		161	111	56	26	14	368
four biopsy pieces（C1C2A1A2） * five biopsy OLGA Stage(C1C2A3A1A2) Crosstabulation																		four biopsy pieces（C1C2A1A2） * five biopsy OLGIM Stage(C1C2A3A1A2) Crosstabulation
Count																		Count
		five biopsy OLGA Stage(C1C2A3A1A2)					Total													five biopsy OLGIM Stage(C1C2A3A1A2)					Total
		stage 0	stage I	stage II	stage III	stage IV					Symmetric Measures									stage 0	stage I	stage II	stage III	stage IV					Symmetric Measures
four biopsy pieces（C1C2A1A2）	stage 0	156	14	7	0	0	177	317	0.861413				Value	Asymptotic Standard Errora	Approximate Tb	Approximate Significance		four biopsy pieces（C1C2A1A2）	stage 0	161	15	4	0	0	180	318	0.86413				Value	Asymptotic Standard Errora	Approximate Tb	Approximate Significance
	stage I	0	95	15	1	0	111				Measure of Agreement	Kappa	0.795729	0.025725	24.4525	4.73033e-132			stage I	0	96	14	3	0	113				Measure of Agreement	Kappa	0.796966	0.0257506	24.1434	8.75806e-129
	stage II	0	0	40	8	2	50				N of Valid Cases		368						stage II	0	0	38	7	2	47				N of Valid Cases		368
	stage 3	0	0	0	19	4	23				a. Not assuming the null hypothesis.								stage III	0	0	0	16	5	21				a. Not assuming the null hypothesis.
	stage 4	0	0	0	0	7	7				b. Using the asymptotic standard error assuming the null hypothesis.								stage IV	0	0	0	0	7	7				b. Using the asymptotic standard error assuming the null hypothesis.
Total		156	109	62	28	13	368											Total		161	111	56	26	14	368
four biopsy pieces（C2A3A1A2） * five biopsy OLGA Stage(C1C2A3A1A2) Crosstabulation																		four biopsy pieces（C2A3A1A2） * five biopsy OLGIM Stage(C1C2A3A1A2) Crosstabulation
Count																		Count
		five biopsy OLGA Stage(C1C2A3A1A2)					Total													five biopsy OLGIM Stage(C1C2A3A1A2)					Total
		stage 0	stage I	stage II	stage III	stage IV					Symmetric Measures									stage 0	stage I	stage II	stage III	stage IV					Symmetric Measures
four biopsy pieces（C2A3A1A2）	stage 0	156	0	0	0	0	156	360	0.978261				Value	Asymptotic Standard Errora	Approximate Tb	Approximate Significance		four biopsy pieces（C2A3A1A2）	stage 0	161	2	0	0	0	163	362	0.983696				Value	Asymptotic Standard Errora	Approximate Tb	Approximate Significance
	stage I	0	109	2	0	0	111				Measure of Agreement	Kappa	0.968731	0.0108286	30.3671	1.49436e-202			stage I	0	109	1	0	0	110				Measure of Agreement	Kappa	0.976245	0.00958094	30.3568	2.04269e-202
	stage II	0	0	60	4	0	64				N of Valid Cases		368						stage II	0	0	55	2	0	57				N of Valid Cases		368
	stage III	0	0	0	24	2	26				a. Not assuming the null hypothesis.								stage III	0	0	0	24	1	25				a. Not assuming the null hypothesis.
	stage IV	0	0	0	0	11	11				b. Using the asymptotic standard error assuming the null hypothesis.								stage IV	0	0	0	0	13	13				b. Using the asymptotic standard error assuming the null hypothesis.
Total		156	109	62	28	13	368											Total		161	111	56	26	14	368
four biopsy pieces（C1A3A1A2） * five biopsy OLGA Stage(C1C2A3A1A2) Crosstabulation																		four biopsy pieces（C1A3A1A2） * five biopsy OLGIM Stage(C1C2A3A1A2) Crosstabulation
Count																		Count
		five biopsy OLGA Stage(C1C2A3A1A2)					Total													five biopsy OLGIM Stage(C1C2A3A1A2)					Total
		stage 0	stage I	stage II	stage III	stage IV					Symmetric Measures									stage 0	stage I	stage II	stage III	stage IV					Symmetric Measures
four biopsy pieces（C1A3A1A2）	stage 0	156	3	0	0	0	159	347	0.942935				Value	Asymptotic Standard Errora	Approximate Tb	Approximate Significance		four biopsy pieces（C1A3A1A2）	stage 0	161	3	0	0	0	164	346	0.940217				Value	Asymptotic Standard Errora	Approximate Tb	Approximate Significance
	stage I	0	106	0	0	0	106				Measure of Agreement	Kappa	0.917637	0.0169473	28.5711	1.5376e-179			stage I	0	108	0	0	0	108				Measure of Agreement	Kappa	0.912585	0.0174774	28.1094	7.51284e-174
	stage II	0	0	62	9	0	71				N of Valid Cases		368						stage II	0	0	56	10	0	66				N of Valid Cases		368
	stage III	0	0	0	19	9	28				a. Not assuming the null hypothesis.								stage III	0	0	0	16	9	25				a. Not assuming the null hypothesis.
	stage IV	0	0	0	0	4	4				b. Using the asymptotic standard error assuming the null hypothesis.								stage IV	0	0	0	0	5	5				b. Using the asymptotic standard error assuming the null hypothesis.
Total		156	109	62	28	13	368											Total		161	111	56	26	14	368
three biopsy pieces（C1C2A3） * five biopsy OLGA Stage(C1C2A3A1A2) Crosstabulation																		three biopsy pieces（C1C2A3） * five biopsy OLGIM Stage(C1C2A3A1A2) Crosstabulation
Count																		Count
		five biopsy OLGA Stage(C1C2A3A1A2)					Total													five biopsy OLGIM Stage(C1C2A3A1A2)					Total
		stage 0	stage I	stage II	stage III	stage IV					Symmetric Measures									stage 0	stage I	stage II	stage III	stage IV					Symmetric Measures
three biopsy pieces（C1C2A3）	stage 0	156	44	7	2	0	209	288	0.782609				Value	Asymptotic Standard Errora	Approximate Tb	Approximate Significance		three biopsy pieces（C1C2A3）	stage 0	161	46	5	2	0	214	293	0.796196				Value	Asymptotic Standard Errora	Approximate Tb	Approximate Significance
	stage I	0	65	16	2	0	83				Measure of Agreement	Kappa	0.673726	0.0314103	21.2218	6.00827e-100			stage I	0	65	14	2	0	81				Measure of Agreement	Kappa	0.689766	0.0313378	21.6168	1.24969e-103
	stage II	0	0	39	6	1	46				N of Valid Cases		368						stage II	0	0	37	4	1	42				N of Valid Cases		368
	stage III	0	0	0	18	2	20				a. Not assuming the null hypothesis.								stage III	0	0	0	18	1	19				a. Not assuming the null hypothesis.
	stage IV	0	0	0	0	10	10				b. Using the asymptotic standard error assuming the null hypothesis.								stage IV	0	0	0	0	12	12				b. Using the asymptotic standard error assuming the null hypothesis.
Total		156	109	62	28	13	368											Total		161	111	56	26	14	368
three biopsy pieces（C1C2A1） * five biopsy OLGA Stage(C1C2A3A1A2) Crosstabulation																		three biopsy pieces（C1C2A1） * five biopsy OLGIM Stage(C1C2A3A1A2) Crosstabulation
Count																		Count
		five biopsy OLGA Stage(C1C2A3A1A2)					Total													five biopsy OLGIM Stage(C1C2A3A1A2)					Total
		stage 0	stage I	stage II	stage III	stage IV					Symmetric Measures									stage 0	stage I	stage II	stage III	stage IV					Symmetric Measures
three biopsy pieces（C1C2A1）	stage 0	156	55	18	1	0	230	242	0.657609				Value	Asymptotic Standard Errora	Approximate Tb	Approximate Significance		three biopsy pieces（C1C2A1）	stage 0	161	58	14	2	0	235	244	0.663043				Value	Asymptotic Standard Errora	Approximate Tb	Approximate Significance
	stage I	0	54	24	5	0	83				Measure of Agreement	Kappa	0.47121	0.0336923	14.6921	7.24413e-49			stage I	0	53	23	5	0	81				Measure of Agreement	Kappa	0.470602	0.033922	14.5346	7.31541e-48
	stage II	0	0	20	16	4	40				N of Valid Cases		368						stageII	0	0	19	13	5	37				N of Valid Cases		368
	stage III	0	0	0	6	3	9				a. Not assuming the null hypothesis.								stage III	0	0	0	6	4	10				a. Not assuming the null hypothesis.
	stage IV	0	0	0	0	6	6				b. Using the asymptotic standard error assuming the null hypothesis.								stageIV	0	0	0	0	5	5				b. Using the asymptotic standard error assuming the null hypothesis.
Total		156	109	62	28	13	368											Total		161	111	56	26	14	368
three biopsy pieces（C1C2A2） * five biopsy OLGA Stage(C1C2A3A1A2) Crosstabulation																		three biopsy pieces（C1C2A2） * five biopsy OLGIM Stage(C1C2A3A1A2) Crosstabulation
Count																		Count
		five biopsy OLGA Stage(C1C2A3A1A2)					Total													five biopsy OLGIM Stage(C1C2A3A1A2)					Total
		stage 0	stage I	stage II	stage III	stage IV					Symmetric Measures									stage 0	stage I	stage II	stage III	stage IV					Symmetric Measures
three biopsy pieces（C1C2A2）	stage 0	156	20	10	0	0	186	302	0.820652				Value	Asymptotic Standard Errora	Approximate Tb	Approximate Significance		three biopsy pieces（C1C2A2）	stage 0	161	22	7	1	0	191	300	0.815217				Value	Asymptotic Standard Errora	Approximate Tb	Approximate Significance
	stage I	0	89	21	2	0	112				Measure of Agreement	Kappa	0.732955	0.0285953	22.4405	1.58312e-111			stage I	0	89	22	3	0	114				Measure of Agreement	Kappa	0.720043	0.029191	21.6725	3.72824e-104
	stageII	0	0	31	7	3	41				N of Valid Cases		368						stage II	0	0	27	6	3	36				N of Valid Cases		368
	stage III	0	0	0	19	3	22				a. Not assuming the null hypothesis.								stage III	0	0	0	16	4	20				a. Not assuming the null hypothesis.
	stage IV	0	0	0	0	7	7				b. Using the asymptotic standard error assuming the null hypothesis.								stage IV	0	0	0	0	7	7				b. Using the asymptotic standard error assuming the null hypothesis.
Total		156	109	62	28	13	368											Total		161	111	56	26	14	368
three biopsy pieces（C1A3A1） * five biopsy OLGA Stage(C1C2A3A1A2) Crosstabulation																		three biopsy pieces（C1A3A1） * five biopsy OLGIM Stage(C1C2A3A1A2) Crosstabulation
Count																		Count
		five biopsy OLGA Stage(C1C2A3A1A2)					Total													five biopsy OLGIM Stage(C1C2A3A1A2)					Total
		stage 0	stage I	stage II	stage III	stage IV					Symmetric Measures									stage 0	stage I	stage II	stage III	stage IV					Symmetric Measures
three biopsy pieces（C1A3A1）	stage 0	156	40	3	1	0	200	294	0.798913				Value	Asymptotic Standard Errora	Approximate Tb	Approximate Significance		three biopsy pieces（C1A3A1）	stage 0	161	42	1	1	0	205	294	0.798913				Value	Asymptotic Standard Errora	Approximate Tb	Approximate Significance
	stage I	0	69	8	1	0	78				Measure of Agreement	Kappa	0.701141	0.0297368	22.019	1.89222e-107			stage I	0	69	8	1	0	78				Measure of Agreement	Kappa	0.696887	0.0300685	21.735	9.57533e-105
	stage II	0	0	51	12	0	63				N of Valid Cases		368						stage II	0	0	47	12	0	59				N of Valid Cases		368
	stage III	0	0	0	14	9	23				a. Not assuming the null hypothesis.								stage III	0	0	0	12	9	21				a. Not assuming the null hypothesis.
	stage IV	0	0	0	0	4	4				b. Using the asymptotic standard error assuming the null hypothesis.								stage IV	0	0	0	0	5	5				b. Using the asymptotic standard error assuming the null hypothesis.
Total		156	109	62	28	13	368											Total		161	111	56	26	14	368
three biopsy pieces（C1A1A2） * five biopsy OLGA Stage(C1C2A3A1A2) Crosstabulation																		three biopsy pieces（C1A1A2） * five biopsy OLGIM Stage(C1C2A3A1A2) Crosstabulation
Count																		Count
		five biopsy OLGA Stage(C1C2A3A1A2)					Total													five biopsy OLGIM Stage(C1C2A3A1A2)					Total
		stage 0	stage I	stage II	stage III	stage IV					Symmetric Measures									stage 0	stage I	stage II	stage III	stage IV					Symmetric Measures
three biopsy pieces（C1A1A2）	stage 0	156	18	8	0	0	182	304	0.826087				Value	Asymptotic Standard Errora	Approximate Tb	Approximate Significance		three biopsy pieces（C1A1A2）	stage 0	161	19	4	0	0	184	302					Value	Asymptotic Standard Errora	Approximate Tb	Approximate Significance
	stage 1	0	91	14	4	3	112				Measure of Agreement	Kappa	0.741269	0.0279938	22.4855	5.75665e-112			stage I	0	92	15	6	3	116				Measure of Agreement	Kappa	0.729207	0.0283761	21.7339	9.81064e-105
	stage II	0	0	40	10	2	52				N of Valid Cases		368						stage II	0	0	37	11	2	50				N of Valid Cases		368
	stage III	0	0	0	14	5	19				a. Not assuming the null hypothesis.								stage III	0	0	0	9	6	15				a. Not assuming the null hypothesis.
	stage IV	0	0	0	0	3	3				b. Using the asymptotic standard error assuming the null hypothesis.								stage IV	0	0	0	0	3	3				b. Using the asymptotic standard error assuming the null hypothesis.
Total		156	109	62	28	13	368											Total		161	111	56	26	14	368
three biopsy pieces（C1A3A2） * five biopsy OLGA Stage(C1C2A3A1A2) Crosstabulation																		three biopsy pieces（C1A3A2） * five biopsy OLGIM Stage(C1C2A3A1A2) Crosstabulation
Count																		Count
		five biopsy OLGA Stage(C1C2A3A1A2)					Total													five biopsy OLGIM Stage(C1C2A3A1A2)					Total
		stage 0	stage I	stage II	stage III	stage IV					Symmetric Measures									stage 0	stage I	stage II	stage III	stage IV					Symmetric Measures
three biopsy pieces（C1A3A2）	stage 0	156	7	1	0	0	164	336	0.913043				Value	Asymptotic Standard Errora	Approximate Tb	Approximate Significance		three biopsy pieces（C1A3A2）	stage 0	161	8	1	0	0	170	333					Value	Asymptotic Standard Errora	Approximate Tb	Approximate Significance
	stage I	0	102	6	0	0	108				Measure of Agreement	Kappa	0.873735	0.0206716	27.0744	1.97259e-161			stage 1	0	103	7	0	0	110				Measure of Agreement	Kappa	0.859811	0.0217316	26.3081	1.54983e-152
	stage II	0	0	55	9	0	64				N of Valid Cases		368						stage II	0	0	48	10	0	58				N of Valid Cases		368
	stage III	0	0	0	19	9	28				a. Not assuming the null hypothesis.								stage III	0	0	0	16	9	25				a. Not assuming the null hypothesis.
	stage IV	0	0	0	0	4	4				b. Using the asymptotic standard error assuming the null hypothesis.								stage IV	0	0	0	0	5	5				b. Using the asymptotic standard error assuming the null hypothesis.
Total		156	109	62	28	13	368											Total		161	111	56	26	14	368
three biopsy pieces（C2A3A1） * five biopsy OLGA Stage(C1C2A3A1A2) Crosstabulation																		three biopsy pieces（C2A3A1） * five biopsy OLGIM Stage(C1C2A3A1A2) Crosstabulation
Count																		Count
		five biopsy OLGA Stage(C1C2A3A1A2)					Total													five biopsy OLGIM Stage(C1C2A3A1A2)					Total
		stage 0	stage I	stage II	stage III	stage IV					Symmetric Measures									stage 0	stage I	stage II	stage III	stage IV					Symmetric Measures
three biopsy pieces（C2A3A1）	stage 0	156	32	3	1	0	192	312	0.847826				Value	Asymptotic Standard Errora	Approximate Tb	Approximate Significance		three biopsy pieces（C2A3A1）	stage 0	161	36	1	1	0	199	314					Value	Asymptotic Standard Errora	Approximate Tb	Approximate Significance
	stage I	0	77	10	2	0	89				Measure of Agreement	Kappa	0.775142	0.027327	24.2982	2.04813e-130			stage I	0	75	9	2	0	86				Measure of Agreement	Kappa	0.780111	0.0274531	24.3763	3.04831e-131
	stage II	0	0	49	5	0	54				N of Valid Cases		368						stage II	0	0	46	2	0	48				N of Valid Cases		368
	stage III	0	0	0	20	3	23				a. Not assuming the null hypothesis.								stage III	0	0	0	21	3	24				a. Not assuming the null hypothesis.
	stage IV	0	0	0	0	10	10				b. Using the asymptotic standard error assuming the null hypothesis.								stage IV	0	0	0	0	11	11				b. Using the asymptotic standard error assuming the null hypothesis.
Total		156	109	62	28	13	368											Total		161	111	56	26	14	368
three biopsy pieces（C2A1A2） * five biopsy OLGA Stage(C1C2A3A1A2) Crosstabulation																		three biopsy pieces（C2A1A2） * five biopsy OLGIM Stage(C1C2A3A1A2) Crosstabulation
Count																		Count
		five biopsy OLGA Stage(C1C2A3A1A2)					Total													five biopsy OLGIM Stage(C1C2A3A1A2)					Total
		stage 0	stage I	stage II	stage III	stage IV					Symmetric Measures									stage 0	stage I	stage II	stage III	stage IV					Symmetric Measures
three biopsy pieces（C2A1A2）	stage 0	156	17	7	0	0	180	308	0.836957				Value	Asymptotic Standard Errora	Approximate Tb	Approximate Significance		three biopsy pieces（C2A1A2）	stage 0	161	18	4	0	0	183	311					Value	Asymptotic Standard Errora	Approximate Tb	Approximate Significance
	stage I	0	92	17	1	0	110				Measure of Agreement	Kappa	0.758667	0.027345	23.1954	5.06902e-119			stage I	0	93	15	3	0	111				Measure of Agreement	Kappa	0.767677	0.0270955	23.1601	1.15074e-118
	stage II	0	0	38	11	3	52				N of Valid Cases		368						stage II	0	0	37	9	4	50				N of Valid Cases		368
	stage III	0	0	0	16	4	20				a. Not assuming the null hypothesis.								stage III	0	0	0	14	4	18				a. Not assuming the null hypothesis.
	VItage	0	0	0	0	6	6				b. Using the asymptotic standard error assuming the null hypothesis.								stage IV	0	0	0	0	6	6				b. Using the asymptotic standard error assuming the null hypothesis.
Total		156	109	62	28	13	368											Total		161	111	56	26	14	368
three biopsy pieces（C2A3A2） * five biopsy OLGA Stage(C1C2A3A1A2) Crosstabulation																		three biopsy pieces（C2A3A2） * five biopsy OLGIM Stage(C1C2A3A1A2) Crosstabulation
Count																		Count
		five biopsy OLGA Stage(C1C2A3A1A2)					Total													five biopsy OLGIM Stage(C1C2A3A1A2)					Total
		stage 0	stage I	stage II	stage III	stage IV					Symmetric Measures									stage 0	stage I	stage II	stage III	stage IV					Symmetric Measures
three biopsy pieces（C2A3A2）	stage 0	156	4	1	0	0	161	349	0.94837				Value	Asymptotic Standard Errora	Approximate Tb	Approximate Significance		three biopsy pieces（C2A3A2）	stage 0	161	7	2	0	0	170	347					Value	Asymptotic Standard Errora	Approximate Tb	Approximate Significance
	stage I	0	105	8	0	0	113				Measure of Agreement	Kappa	0.925288	0.0165132	28.8751	2.45574e-183			stage I	0	104	7	0	0	111				Measure of Agreement	Kappa	0.916121	0.017612	28.2928	4.23506e-176
	stage II	0	0	53	4	0	57				N of Valid Cases		368						stage II	0	0	47	2	0	49				N of Valid Cases		368
	stage III	0	0	0	24	2	26				a. Not assuming the null hypothesis.								stage III	0	0	0	24	3	27				a. Not assuming the null hypothesis.
	stage IV	0	0	0	0	11	11				b. Using the asymptotic standard error assuming the null hypothesis.								stage IV	0	0	0	0	11	11				b. Using the asymptotic standard error assuming the null hypothesis.
Total		156	109	62	28	13	368											Total		161	111	56	26	14	368
two biopsy pieces（C1A3） * five biopsy OLGA Stage(C1C2A3A1A2) Crosstabulation																		two biopsy pieces（C1A3） * five biopsy OLGIM Stage(C1C2A3A1A2) Crosstabulation
Count																		Count
		five biopsy OLGA Stage(C1C2A3A1A2)					Total													five biopsy OLGIM Stage(C1C2A3A1A2)					Total
		stage 0	stage I	stage II	stage III	stage IV					Symmetric Measures									stage 0	stage I	stage II	stage III	stage IV					Symmetric Measures
two biopsy pieces（C1A3）	stage 0	156	52	7	3	2	220	270	0.733696				Value	Asymptotic Standard Errora	Approximate Tb	Approximate Significance		two biopsy pieces（C1A3）	stage 0	161	54	5	3	2	225	270					Value	Asymptotic Standard Errora	Approximate Tb	Approximate Significance
	stage I	0	57	14	3	0	74				Measure of Agreement	Kappa	0.596112	0.0328099	18.8236	4.83741e-79			stage I	0	57	14	3	0	74				Measure of Agreement	Kappa	0.58944	0.0331821	18.4574	4.54638e-76
	stage II	0	0	41	10	0	51				N of Valid Cases		368						stage II	0	0	37	10	0	47				N of Valid Cases		368
	stage III	0	0	0	12	7	19				a. Not assuming the null hypothesis.								stage III	0	0	0	10	7	17				a. Not assuming the null hypothesis.
	stage IV	0	0	0	0	4	4				b. Using the asymptotic standard error assuming the null hypothesis.								stage IV	0	0	0	0	5	5				b. Using the asymptotic standard error assuming the null hypothesis.
Total		156	109	62	28	13	368											Total		161	111	56	26	14	368
two biopsy pieces（C1A1） * five biopsy OLGA Stage(C1C2A3A1A2) Crosstabulation																		two biopsy pieces（C1A1） * five biopsy OLGIM Stage(C1C2A3A1A2) Crosstabulation
Count																		Count
		five biopsy OLGA Stage(C1C2A3A1A2)					Total													five biopsy OLGIM Stage(C1C2A3A1A2)					Total
		stage 0	stage I	stage II	stage III	stage IV					Symmetric Measures									stage 0	stage I	stage II	stage III	stage IV					Symmetric Measures
two biopsy pieces（C1A1）	stage 0	156	69	23	4	2	254	222	0.603261				Value	Asymptotic Standard Errora	Approximate Tb	Approximate Significance		two biopsy pieces（C1A1）	stage 0	161	71	18	4	2	256	226					Value	Asymptotic Standard Errora	Approximate Tb	Approximate Significance
	stage I	0	40	20	8	3	71				Measure of Agreement	Kappa	0.373654	0.0333698	12.0075	3.24606e-33			stage I	0	40	19	10	3	72				Measure of Agreement	Kappa	0.379986	0.0337993	12.0012	3.50222e-33
	stage II	0	0	19	12	2	33				N of Valid Cases		368						stage III	0	0	19	9	3	31				N of Valid Cases		368
	stage III	0	0	0	4	3	7				a. Not assuming the null hypothesis.								stage III	0	0	0	3	3	6				a. Not assuming the null hypothesis.
	stage IV	0	0	0	0	3	3				b. Using the asymptotic standard error assuming the null hypothesis.								stage IV	0	0	0	0	3	3				b. Using the asymptotic standard error assuming the null hypothesis.
Total		156	109	62	28	13	368											Total		161	111	56	26	14	368
two biopsy pieces（C1A2） * five biopsy OLGA Stage(C1C2A3A1A2) Crosstabulation																		two biopsy pieces（C1A2） * five biopsy OLGIM Stage(C1C2A3A1A2) Crosstabulation
Count																		Count
		five biopsy OLGA Stage(C1C2A3A1A2)					Total													five biopsy OLGIM Stage(C1C2A3A1A2)					Total
		stage 0	stage I	stage II	stage III	stage IV					Symmetric Measures									stage 0	stage I	stage II	stage III	stage IV					Symmetric Measures
two biopsy pieces（C1A2）	stage 0	156	24	11	1	0	192	289	0.785326				Value	Asymptotic Standard Errora	Approximate Tb	Approximate Significance		two biopsy pieces（C1A2）	stage 0	161	25	8	1	0	195	286					Value	Asymptotic Standard Errora	Approximate Tb	Approximate Significance
	stage I	0	85	20	4	3	112				Measure of Agreement	Kappa	0.677175	0.0302811	20.4829	3.06048e-93			stage I	0	86	21	6	3	116				Measure of Agreement	Kappa	0.659055	0.0306813	19.5337	5.67466e-85
	stage II	0	0	31	9	3	43				N of Valid Cases		368						stage II	0	0	27	10	3	40				N of Valid Cases		368
	stage III	0	0	0	14	4	18				a. Not assuming the null hypothesis.								stage III	0	0	0	9	5	14				a. Not assuming the null hypothesis.
	stage IV	0	0	0	0	3	3				b. Using the asymptotic standard error assuming the null hypothesis.								stage IV	0	0	0	0	3	3				b. Using the asymptotic standard error assuming the null hypothesis.
Total		156	109	62	28	13	368											Total		161	111	56	26	14	368
two biopsy pieces（C2A3） * five biopsy OLGA Stage(C1C2A3A1A2) Crosstabulation																		two biopsy pieces（C2A3） * five biopsy OLGIM Stage(C1C2A3A1A2) Crosstabulation
Count																		Count
		five biopsy OLGA Stage(C1C2A3A1A2)					Total													five biopsy OLGIM Stage(C1C2A3A1A2)					Total
		stage 0	stage I	stage II	stage III	stage IV					Symmetric Measures									stage 0	stage I	stage II	stage III	stage IV					Symmetric Measures
two biopsy pieces（C2A3）	stage 0	156	44	9	2	0	211	285	0.774457				Value	Asymptotic Standard Errora	Approximate Tb	Approximate Significance		two biopsy pieces（C2A3）	stage 0	161	48	7	2	0	218	286					Value	Asymptotic Standard Errora	Approximate Tb	Approximate Significance
	stage I	0	65	14	4	0	83				Measure of Agreement	Kappa	0.660343	0.0317441	20.7272	1.97118e-95			stage I	0	63	13	3	0	79				Measure of Agreement	Kappa	0.659255	0.0321195	20.6557	8.68173e-95
	stage II	0	0	39	6	2	47				N of Valid Cases		368						stage II	0	0	36	4	2	42				N of Valid Cases		368
	stage III	0	0	0	16	2	18				a. Not assuming the null hypothesis.								stage III	0	0	0	17	3	20				a. Not assuming the null hypothesis.
	stage IV	0	0	0	0	9	9				b. Using the asymptotic standard error assuming the null hypothesis.								stage IV	0	0	0	0	9	9				b. Using the asymptotic standard error assuming the null hypothesis.
Total		156	109	62	28	13	368											Total		161	111	56	26	14	368
two biopsy pieces（C2A1） * five biopsy OLGA Stage(C1C2A3A1A2) Crosstabulation																		two biopsy pieces（C2A1） * five biopsy OLGIM Stage(C1C2A3A1A2) Crosstabulation
Count																		Count
		five biopsy OLGA Stage(C1C2A3A1A2)					Total													five biopsy OLGIM Stage(C1C2A3A1A2)					Total
		stage 0	stage I	stage II	stage III	stage IV					Symmetric Measures									stage 0	stage I	stage II	stage III	stage IV					Symmetric Measures
two biopsy pieces（C2A1）	stage 0	156	59	21	3	0	239	233	0.633152				Value	Asymptotic Standard Errora	Approximate Tb	Approximate Significance		two biopsy pieces（C2A1）	stage 0	161	62	15	3	0	241	238					Value	Asymptotic Standard Errora	Approximate Tb	Approximate Significance
	stage I	0	50	24	6	0	80				Measure of Agreement	Kappa	0.428427	0.0335555	13.4665	2.46236e-41			stage I	0	49	23	6	1	79				Measure of Agreement	Kappa	0.441343	0.0339994	13.6972	1.05453e-42
	stage II	0	0	17	13	5	35				N of Valid Cases		368						stage II	0	0	18	11	5	34				N of Valid Cases		368
	stage III	0	0	0	6	4	10				a. Not assuming the null hypothesis.								stage III	0	0	0	6	4	10				a. Not assuming the null hypothesis.
	stage IV	0	0	0	0	4	4				b. Using the asymptotic standard error assuming the null hypothesis.								stage IV	0	0	0	0	4	4				b. Using the asymptotic standard error assuming the null hypothesis.
Total		156	109	62	28	13	368											Total		161	111	56	26	14	368
two biopsy pieces（C2A2） * five biopsy OLGA Stage(C1C2A3A1A2) Crosstabulation																		two biopsy pieces（C2A2） * five biopsy OLGIM Stage(C1C2A3A1A2) Crosstabulation
Count																		Count
		five biopsy OLGA Stage(C1C2A3A1A2)					Total													five biopsy OLGIM Stage(C1C2A3A1A2)					Total
		stage 0	stage I	stage II	stage III	stage IV					Symmetric Measures									stage 0	stage I	stage II	stage III	stage IV					Symmetric Measures
two biopsy pieces（C2A2）	stage 0	156	23	10	0	0	189	293	0.796196				Value	Asymptotic Standard Errora	Approximate Tb	Approximate Significance		two biopsy pieces（C2A2）	stage0	161	24	8	1	0	194	294					Value	Asymptotic Standard Errora	Approximate Tb	Approximate Significance
	stage I	0	86	23	2	1	112				Measure of Agreement	Kappa	0.695203	0.0297858	21.192	1.13247e-99			stage I	0	87	22	3	1	113				Measure of Agreement	Kappa	0.694102	0.0299973	20.8137	3.25366e-96
	stage II	0	0	29	10	2	41				N of Valid Cases		368						stage II	0	0	26	8	3	37				N of Valid Cases		368
	stage III	0	0	0	16	4	20				a. Not assuming the null hypothesis.								stage III	0	0	0	14	4	18				a. Not assuming the null hypothesis.
	stage IV	0	0	0	0	6	6				b. Using the asymptotic standard error assuming the null hypothesis.								stage IV	0	0	0	0	6	6				b. Using the asymptotic standard error assuming the null hypothesis.
Total		156	109	62	28	13	368											Total		161	111	56	26	14	368

## Sheet: 4.Kendall’s tau test results
Correlations							Correlations							five biopsy OLGA Stage(12345) * five biopsy OLGIM Stage(12345) Crosstabulation
			five biopsy OLGA Stage(12345)	four biopsy pieces（C1C2A3A1）						five biopsy OLGIM Stage(12345)	four biopsy pieces（C1C2A3A1）			Count
Kendall's tau_b	five biopsy OLGA Stage(12345)	Correlation Coefficient	1	.874**			Kendall's tau_b	five biopsy OLGIM Stage(12345)	Correlation Coefficient	1	.876**					five biopsy OLGIM Stage(12345)					Total
		Sig. (2-tailed)		3.16259e-84					Sig. (2-tailed)		5.6429e-84					stage 0	stage I	stage II	stage III	stage IV
		N	368	368					N	368	368			five biopsy OLGA Stage(12345)	stage 0	156	0	0	0	0	156
	four biopsy pieces（C1C2A3A1）	Correlation Coefficient	.874**	1				four biopsy pieces（C1C2A3A1）	Correlation Coefficient	.876**	1				stage I	3	106	0	0	0	109
		Sig. (2-tailed)	3.16259e-84						Sig. (2-tailed)	5.6429e-84					stage II	2	5	55	0	0	62
		N	368	368					N	368	368				stage III	0	0	1	26	1	28
**. Correlation is significant at the 0.01 level (2-tailed).							**. Correlation is significant at the 0.01 level (2-tailed).								stage IV	0	0	0	0	13	13
														Total		161	111	56	26	14	368
Correlations							Correlations
			five biopsy OLGA Stage(12345)	four biopsy pieces（C1C2A3A2）						five biopsy OLGIM Stage(12345)	four biopsy pieces（C1C2A3A2）			Correlations
Kendall's tau_b	five biopsy OLGA Stage(12345)	Correlation Coefficient	1	.971**			Kendall's tau_b	five biopsy OLGIM Stage(12345)	Correlation Coefficient	1	.967**						five biopsy OLGA Stage(12345)	five biopsy OLGIM Stage(12345)
		Sig. (2-tailed)		8.8951e-105					Sig. (2-tailed)		6.70651e-103			Kendall's tau_b	five biopsy OLGA Stage(12345)	Correlation Coefficient	1	.968**
		N	368	368					N	368	368					Sig. (2-tailed)		3.42551e-104
	four biopsy pieces（C1C2A3A2）	Correlation Coefficient	.971**	1				four biopsy pieces（C1C2A3A2）	Correlation Coefficient	.967**	1					N	368	368
		Sig. (2-tailed)	8.8951e-105						Sig. (2-tailed)	6.70651e-103					five biopsy OLGIM Stage(12345)	Correlation Coefficient	.968**	1
		N	368	368					N	368	368					Sig. (2-tailed)	3.42551e-104
**. Correlation is significant at the 0.01 level (2-tailed).							**. Correlation is significant at the 0.01 level (2-tailed).									N	368	368
														**. Correlation is significant at the 0.01 level (2-tailed).
Correlations							Correlations
			five biopsy OLGA Stage(12345)	four biopsy pieces（C1C2A1A2）						five biopsy OLGIM Stage(12345)	four biopsy pieces（C1C2A1A2）
Kendall's tau_b	five biopsy OLGA Stage(12345)	Correlation Coefficient	1	.881**			Kendall's tau_b	five biopsy OLGIM Stage(12345)	Correlation Coefficient	1	.892**
		Sig. (2-tailed)		4.57311e-85					Sig. (2-tailed)		2.25572e-86
		N	368	368					N	368	368
	four biopsy pieces（C1C2A1A2）	Correlation Coefficient	.881**	1				four biopsy pieces（C1C2A1A2）	Correlation Coefficient	.892**	1
		Sig. (2-tailed)	4.57311e-85						Sig. (2-tailed)	2.25572e-86
		N	368	368					N	368	368
**. Correlation is significant at the 0.01 level (2-tailed).							**. Correlation is significant at the 0.01 level (2-tailed).
Correlations							Correlations
			five biopsy OLGA Stage(12345)	four biopsy pieces（C2A3A1A2）						five biopsy OLGIM Stage(12345)	four biopsy pieces（C2A3A1A2）
Kendall's tau_b	five biopsy OLGA Stage(12345)	Correlation Coefficient	1	.992**			Kendall's tau_b	five biopsy OLGIM Stage(12345)	Correlation Coefficient	1	.990**
		Sig. (2-tailed)		1.98229e-109					Sig. (2-tailed)		3.01045e-108
		N	368	368					N	368	368
	four biopsy pieces（C2A3A1A2）	Correlation Coefficient	.992**	1				four biopsy pieces（C2A3A1A2）	Correlation Coefficient	.990**	1
		Sig. (2-tailed)	1.98229e-109						Sig. (2-tailed)	3.01045e-108
		N	368	368					N	368	368
**. Correlation is significant at the 0.01 level (2-tailed).							**. Correlation is significant at the 0.01 level (2-tailed).
Correlations							Correlations
			five biopsy OLGA Stage(12345)	four biopsy pieces（C1A3A1A2）						five biopsy OLGIM Stage(12345)	four biopsy pieces（C1A3A1A2）
Kendall's tau_b	five biopsy OLGA Stage(12345)	Correlation Coefficient	1	.982**			Kendall's tau_b	five biopsy OLGIM Stage(12345)	Correlation Coefficient	1	.981**
		Sig. (2-tailed)		1.28986e-106					Sig. (2-tailed)		1.18672e-105
		N	368	368					N	368	368
	four biopsy pieces（C1A3A1A2）	Correlation Coefficient	.982**	1				four biopsy pieces（C1A3A1A2）	Correlation Coefficient	.981**	1
		Sig. (2-tailed)	1.28986e-106						Sig. (2-tailed)	1.18672e-105
		N	368	368					N	368	368
**. Correlation is significant at the 0.01 level (2-tailed).							**. Correlation is significant at the 0.01 level (2-tailed).
Correlations							Correlations
			five biopsy OLGA Stage(12345)	three biopsy pieces（C1C2A3）						five biopsy OLGIM Stage(12345)	three biopsy pieces（C1C2A3）
Kendall's tau_b	five biopsy OLGA Stage(12345)	Correlation Coefficient	1	.804**			Kendall's tau_b	five biopsy OLGIM Stage(12345)	Correlation Coefficient	1	.810**
		Sig. (2-tailed)		1.55053e-70					Sig. (2-tailed)		4.2713e-71
		N	368	368					N	368	368
	three biopsy pieces（C1C2A3）	Correlation Coefficient	.804**	1				three biopsy pieces（C1C2A3）	Correlation Coefficient	.810**	1
		Sig. (2-tailed)	1.55053e-70						Sig. (2-tailed)	4.2713e-71
		N	368	368					N	368	368
**. Correlation is significant at the 0.01 level (2-tailed).							**. Correlation is significant at the 0.01 level (2-tailed).
Correlations							Correlations
			five biopsy OLGA Stage(12345)	three biopsy pieces（C1C2A1）						five biopsy OLGIM Stage(12345)	three biopsy pieces（C1C2A1）
Kendall's tau_b	five biopsy OLGA Stage(12345)	Correlation Coefficient	1	.719**			Kendall's tau_b	five biopsy OLGIM Stage(12345)	Correlation Coefficient	1	.721**
		Sig. (2-tailed)		3.11651e-55					Sig. (2-tailed)		4.06067e-55
		N	368	368					N	368	368
	three biopsy pieces（C1C2A1）	Correlation Coefficient	.719**	1				three biopsy pieces（C1C2A1）	Correlation Coefficient	.721**	1
		Sig. (2-tailed)	3.11651e-55						Sig. (2-tailed)	4.06067e-55
		N	368	368					N	368	368
**. Correlation is significant at the 0.01 level (2-tailed).							**. Correlation is significant at the 0.01 level (2-tailed).
Correlations							Correlations
			five biopsy OLGA Stage(12345)	three biopsy pieces（C1C2A2）						five biopsy OLGIM Stage(12345)	three biopsy pieces（C1C2A2）
Kendall's tau_b	five biopsy OLGA Stage(12345)	Correlation Coefficient	1	.839**			Kendall's tau_b	five biopsy OLGIM Stage(12345)	Correlation Coefficient	1	.839**
		Sig. (2-tailed)		1.22923e-76					Sig. (2-tailed)		9.68698e-76
		N	368	368					N	368	368
	three biopsy pieces（C1C2A2）	Correlation Coefficient	.839**	1				three biopsy pieces（C1C2A2）	Correlation Coefficient	.839**	1
		Sig. (2-tailed)	1.22923e-76						Sig. (2-tailed)	9.68698e-76
		N	368	368					N	368	368
**. Correlation is significant at the 0.01 level (2-tailed).							**. Correlation is significant at the 0.01 level (2-tailed).
Correlations							Correlations
			five biopsy OLGA Stage(12345)	three biopsy pieces（C1A3A1）						five biopsy OLGIM Stage(12345)	three biopsy pieces（C1A3A1）
Kendall's tau_b	five biopsy OLGA Stage(12345)	Correlation Coefficient	1	.850**			Kendall's tau_b	five biopsy OLGIM Stage(12345)	Correlation Coefficient	1	.854**
		Sig. (2-tailed)		5.74115e-79					Sig. (2-tailed)		4.548e-79
		N	368	368					N	368	368
	three biopsy pieces（C1A3A1）	Correlation Coefficient	.850**	1				three biopsy pieces（C1A3A1）	Correlation Coefficient	.854**	1
		Sig. (2-tailed)	5.74115e-79						Sig. (2-tailed)	4.548e-79
		N	368	368					N	368	368
**. Correlation is significant at the 0.01 level (2-tailed).							**. Correlation is significant at the 0.01 level (2-tailed).
Correlations							Correlations
			five biopsy OLGA Stage(12345)	three biopsy pieces（C1A1A2）						five biopsy OLGIM Stage(12345)	three biopsy pieces（C1A1A2）
Kendall's tau_b	five biopsy OLGA Stage(12345)	Correlation Coefficient	1	.844**			Kendall's tau_b	five biopsy OLGIM Stage(12345)	Correlation Coefficient	1	.860**
		Sig. (2-tailed)		1.73376e-77					Sig. (2-tailed)		2.6713e-79
		N	368	368					N	368	368
	three biopsy pieces（C1A1A2）	Correlation Coefficient	.844**	1				three biopsy pieces（C1A1A2）	Correlation Coefficient	.860**	1
		Sig. (2-tailed)	1.73376e-77						Sig. (2-tailed)	2.6713e-79
		N	368	368					N	368	368
**. Correlation is significant at the 0.01 level (2-tailed).							**. Correlation is significant at the 0.01 level (2-tailed).
Correlations							Correlations
			five biopsy OLGA Stage(12345)	three biopsy pieces（C1A3A2）						five biopsy OLGIM Stage(12345)	three biopsy pieces（C1A3A2）
Kendall's tau_b	five biopsy OLGA Stage(12345)	Correlation Coefficient	1	.954**			Kendall's tau_b	five biopsy OLGIM Stage(12345)	Correlation Coefficient	1	.950**
		Sig. (2-tailed)		1.54383e-100					Sig. (2-tailed)		1.47004e-98
		N	368	368					N	368	368
	three biopsy pieces（C1A3A2）	Correlation Coefficient	.954**	1				three biopsy pieces（C1A3A2）	Correlation Coefficient	.950**	1
		Sig. (2-tailed)	1.54383e-100						Sig. (2-tailed)	1.47004e-98
		N	368	368					N	368	368
**. Correlation is significant at the 0.01 level (2-tailed).							**. Correlation is significant at the 0.01 level (2-tailed).
Correlations							Correlations
			five biopsy OLGA Stage(12345)	three biopsy pieces（C2A3A1）						five biopsy OLGIM Stage(12345)	three biopsy pieces（C2A3A1）
Kendall's tau_b	five biopsy OLGA Stage(12345)	Correlation Coefficient	1	.866**			Kendall's tau_b	five biopsy OLGIM Stage(12345)	Correlation Coefficient	1	.870**
		Sig. (2-tailed)		1.54762e-82					Sig. (2-tailed)		1.30811e-82
		N	368	368					N	368	368
	three biopsy pieces（C2A3A1）	Correlation Coefficient	.866**	1				three biopsy pieces（C2A3A1）	Correlation Coefficient	.870**	1
		Sig. (2-tailed)	1.54762e-82						Sig. (2-tailed)	1.30811e-82
		N	368	368					N	368	368
**. Correlation is significant at the 0.01 level (2-tailed).							**. Correlation is significant at the 0.01 level (2-tailed).
Correlations							Correlations
			five biopsy OLGA Stage(12345)	three biopsy pieces（C2A1A2）						five biopsy OLGIM Stage(12345)	three biopsy pieces（C2A1A2）
Kendall's tau_b	five biopsy OLGA Stage(12345)	Correlation Coefficient	1	.870**			Kendall's tau_b	five biopsy OLGIM Stage(12345)	Correlation Coefficient	1	.881**
		Sig. (2-tailed)		1.52726e-82					Sig. (2-tailed)		6.02445e-84
		N	368	368					N	368	368
	three biopsy pieces（C2A1A2）	Correlation Coefficient	.870**	1				three biopsy pieces（C2A1A2）	Correlation Coefficient	.881**	1
		Sig. (2-tailed)	1.52726e-82						Sig. (2-tailed)	6.02445e-84
		N	368	368					N	368	368
**. Correlation is significant at the 0.01 level (2-tailed).							**. Correlation is significant at the 0.01 level (2-tailed).
Correlations							Correlations
			five biopsy OLGA Stage(12345)	three biopsy pieces（C2A3A2）						five biopsy OLGIM Stage(12345)	three biopsy pieces（C2A3A2）
Kendall's tau_b	five biopsy OLGA Stage(12345)	Correlation Coefficient	1	.964**			Kendall's tau_b	five biopsy OLGIM Stage(12345)	Correlation Coefficient	1	.952**
		Sig. (2-tailed)		4.2388e-103					Sig. (2-tailed)		1.59572e-99
		N	368	368					N	368	368
	three biopsy pieces（C2A3A2）	Correlation Coefficient	.964**	1				three biopsy pieces（C2A3A2）	Correlation Coefficient	.952**	1
		Sig. (2-tailed)	4.2388e-103						Sig. (2-tailed)	1.59572e-99
		N	368	368					N	368	368
**. Correlation is significant at the 0.01 level (2-tailed).							**. Correlation is significant at the 0.01 level (2-tailed).
Correlations							Correlations
			five biopsy OLGA Stage(12345)	two biopsy pieces（C1A3）						five biopsy OLGIM Stage(12345)	two biopsy pieces（C1A3）
Kendall's tau_b	five biopsy OLGA Stage(12345)	Correlation Coefficient	1	.761**			Kendall's tau_b	five biopsy OLGIM Stage(12345)	Correlation Coefficient	1	.764**
		Sig. (2-tailed)		8.71096e-63					Sig. (2-tailed)		1.30194e-62
		N	368	368					N	368	368
	two biopsy pieces（C1A3）	Correlation Coefficient	.761**	1				two biopsy pieces（C1A3）	Correlation Coefficient	.764**	1
		Sig. (2-tailed)	8.71096e-63						Sig. (2-tailed)	1.30194e-62
		N	368	368					N	368	368
**. Correlation is significant at the 0.01 level (2-tailed).							**. Correlation is significant at the 0.01 level (2-tailed).
Correlations							Correlations
			five biopsy OLGA Stage(12345)	two biopsy pieces（C1A1）						five biopsy OLGIM Stage(12345)	two biopsy pieces（C1A1）
Kendall's tau_b	five biopsy OLGA Stage(12345)	Correlation Coefficient	1	.629**			Kendall's tau_b	five biopsy OLGIM Stage(12345)	Correlation Coefficient	1	.639**
		Sig. (2-tailed)		7.78318e-42					Sig. (2-tailed)		8.67839e-43
		N	368	368					N	368	368
	two biopsy pieces（C1A1）	Correlation Coefficient	.629**	1				two biopsy pieces（C1A1）	Correlation Coefficient	.639**	1
		Sig. (2-tailed)	7.78318e-42						Sig. (2-tailed)	8.67839e-43
		N	368	368					N	368	368
**. Correlation is significant at the 0.01 level (2-tailed).							**. Correlation is significant at the 0.01 level (2-tailed).
Correlations							Correlations
			five biopsy OLGA Stage(12345)	two biopsy pieces（C1A2）						five biopsy OLGIM Stage(12345)	two biopsy pieces（C1A2）
Kendall's tau_b	five biopsy OLGA Stage(12345)	Correlation Coefficient	1	.800**			Kendall's tau_b	five biopsy OLGIM Stage(12345)	Correlation Coefficient	1	.809**
		Sig. (2-tailed)		4.38005e-69					Sig. (2-tailed)		1.31111e-69
		N	368	368					N	368	368
	two biopsy pieces（C1A2）	Correlation Coefficient	.800**	1				two biopsy pieces（C1A2）	Correlation Coefficient	.809**	1
		Sig. (2-tailed)	4.38005e-69						Sig. (2-tailed)	1.31111e-69
		N	368	368					N	368	368
**. Correlation is significant at the 0.01 level (2-tailed).							**. Correlation is significant at the 0.01 level (2-tailed).
Correlations							Correlations
			five biopsy OLGA Stage(12345)	two biopsy pieces（C2A3）						five biopsy OLGIM Stage(12345)	two biopsy pieces（C2A3）
Kendall's tau_b	five biopsy OLGA Stage(12345)	Correlation Coefficient	1	.788**			Kendall's tau_b	five biopsy OLGIM Stage(12345)	Correlation Coefficient	1	.791**
		Sig. (2-tailed)		1.63553e-67					Sig. (2-tailed)		1.27703e-67
		N	368	368					N	368	368
	two biopsy pieces（C2A3）	Correlation Coefficient	.788**	1				two biopsy pieces（C2A3）	Correlation Coefficient	.791**	1
		Sig. (2-tailed)	1.63553e-67						Sig. (2-tailed)	1.27703e-67
		N	368	368					N	368	368
**. Correlation is significant at the 0.01 level (2-tailed).							**. Correlation is significant at the 0.01 level (2-tailed).
Correlations							Correlations
			five biopsy OLGA Stage(12345)	two biopsy pieces（C2A1）						five biopsy OLGIM Stage(12345)	two biopsy pieces（C2A1）
Kendall's tau_b	five biopsy OLGA Stage(12345)	Correlation Coefficient	1	.682**			Kendall's tau_b	five biopsy OLGIM Stage(12345)	Correlation Coefficient	1	.699**
		Sig. (2-tailed)		1.85862e-49					Sig. (2-tailed)		1.45222e-51
		N	368	368					N	368	368
	two biopsy pieces（C2A1）	Correlation Coefficient	.682**	1				two biopsy pieces（C2A1）	Correlation Coefficient	.699**	1
		Sig. (2-tailed)	1.85862e-49						Sig. (2-tailed)	1.45222e-51
		N	368	368					N	368	368
**. Correlation is significant at the 0.01 level (2-tailed).							**. Correlation is significant at the 0.01 level (2-tailed).
Correlations							Correlations
			five biopsy OLGA Stage(12345)	two biopsy pieces（C2A2）						five biopsy OLGIM Stage(12345)	two biopsy pieces（C2A2）
Kendall's tau_b	five biopsy OLGA Stage(12345)	Correlation Coefficient	1	.828**			Kendall's tau_b	five biopsy OLGIM Stage(12345)	Correlation Coefficient	1	.825**
		Sig. (2-tailed)		3.09476e-74					Sig. (2-tailed)		6.24834e-73
		N	368	368					N	368	368
	two biopsy pieces（C2A2）	Correlation Coefficient	.828**	1				two biopsy pieces（C2A2）	Correlation Coefficient	.825**	1
		Sig. (2-tailed)	3.09476e-74						Sig. (2-tailed)	6.24834e-73
		N	368	368					N	368	368
**. Correlation is significant at the 0.01 level (2-tailed).							**. Correlation is significant at the 0.01 level (2-tailed).

## Sheet: 5. ROC curve analysis results
The ROC curve of the biopsy locations and number of biopsies for endoscopic screening of high risk of GC by OLGA stage showed that four biopsy pieces（C1C2A3A2） had the highest Youden index of 0.976 and area under the ROC curve of 0.998. Three biopsy pieces combination (C2A3A2) had the second highest Youden index of 0.902 and area under the ROC curve of 0.992. In two biopsy pieces, the combination…
Area Under the Curve										Area Under the Curve
Test Result Variable(s)	Area	Std. Errora	Asymptotic Sig.b	Asymptotic 95% Confidence Interval						Test Result Variable(s)	Area	Std. Errora	Asymptotic Sig.b	Asymptotic 95% Confidence Interval
				Lower Bound	Upper Bound									Lower Bound	Upper Bound
four biopsy pieces（C1C2A3A1）	0.968151	0.0191309	1.4376e-22	0.930655	1					four biopsy pieces（C1C2A3A1）	0.969665	0.0192685	2.97533e-22	0.931899	1
four biopsy pieces（C1C2A3A2）	0.997949	0.00239372	2.54585e-25	0.993257	1					four biopsy pieces（C1C2A3A2）	1	0	5.26712e-25	1	1
four biopsy pieces（C1C2A1A2）	0.977997	0.00913461	1.84855e-23	0.960093	0.9959					four biopsy pieces（C1C2A1A2）	0.965701	0.0133425	6.61628e-22	0.93955	0.991852
four biopsy pieces（C2A3A1A2）	0.991049	0.00518015	1.14236e-24	0.980897	1					four biopsy pieces（C2A3A1A2）	0.995808	0.00345301	1.29398e-24	0.98904	1
four biopsy pieces（C1A3A1A2）	0.97919	0.00792112	1.43754e-23	0.963665	0.994715					four biopsy pieces（C1A3A1A2）	0.978659	0.0077461	4.73414e-23	0.963476	0.993841
three biopsy pieces（C1C2A3）	0.944618	0.0250622	1.63376e-20	0.895497	0.99374					three biopsy pieces（C1C2A3）	0.947447	0.0253595	2.40988e-20	0.897743	0.99715
three biopsy pieces（C1C2A1）	0.947229	0.0191225	9.77852e-21	0.90975	0.984709					three biopsy pieces（C1C2A1）	0.933003	0.0247488	3.75086e-19	0.884496	0.98151
three biopsy pieces（C1C2A2）	0.97561	0.0103427	3.05108e-23	0.955338	0.995881					three biopsy pieces（C1C2A2）	0.954116	0.0210253	6.58622e-21	0.912907	0.995325
three biopsy pieces（C1A3A1）	0.953532	0.0194156	2.79788e-21	0.915478	0.991586					three biopsy pieces（C1A3A1）	0.954764	0.0194967	5.80064e-21	0.916551	0.992977
three biopsy pieces（C1A1A2）	0.933803	0.0183561	1.3277e-19	0.897826	0.969781					three biopsy pieces（C1A1A2）	0.919588	0.0201478	4.43729e-18	0.880099	0.959077
three biopsy pieces（C1A3A2）	0.981539	0.00710221	8.74635e-24	0.967619	0.99546					three biopsy pieces（C1A3A2）	0.981707	0.00675107	2.51921e-23	0.968475	0.994939
three biopsy pieces（C2A3A1）	0.959797	0.0201978	7.92911e-22	0.92021	0.999384					three biopsy pieces（C2A3A1）	0.965625	0.0200894	6.71832e-22	0.92625	1
three biopsy pieces（C2A1A2）	0.97326	0.00946097	4.98463e-23	0.954717	0.991803					three biopsy pieces（C2A1A2）	0.960861	0.0133778	1.73998e-21	0.934641	0.987081
three biopsy pieces（C2A3A2）	0.992094	0.00460279	9.11384e-25	0.983072	1					three biopsy pieces（C2A3A2）	0.996418	0.00296619	1.13593e-24	0.990604	1
two biopsy pieces（C1A3）	0.885731	0.0359895	7.99306e-16	0.815193	0.956269					two biopsy pieces（C1A3）	0.886242	0.0364637	1.48497e-15	0.814775	0.95771
two biopsy pieces（C1A1）	0.859029	0.0361408	6.54232e-14	0.788194	0.929864					two biopsy pieces（C1A1）	0.850419	0.0367195	4.54585e-13	0.77845	0.922388
two biopsy pieces（C1A2）	0.925263	0.0233168	6.70105e-19	0.879563	0.970963					two biopsy pieces（C1A2）	0.913796	0.0244604	1.25971e-17	0.865854	0.961737
two biopsy pieces（C2A3）	0.931752	0.0258672	1.96426e-19	0.881053	0.982451					two biopsy pieces（C2A3）	0.941311	0.0255579	7.81784e-20	0.891218	0.991404
two biopsy pieces（C2A1）	0.917655	0.0282542	2.7602e-18	0.862278	0.973032					two biopsy pieces（C2A1）	0.912424	0.0289311	1.60952e-17	0.85572	0.969128
two biopsy pieces（C2A2）	0.968337	0.0119363	1.38337e-22	0.944943	0.991732					two biopsy pieces（C2A2）	0.946913	0.0215747	2.67124e-20	0.904628	0.989199
The test result variable(s): four biopsy pieces（C1C2A3A1）, four biopsy pieces（C1C2A3A2）, four biopsy pieces（C1C2A1A2）, four biopsy pieces（C2A3A1A2）, four biopsy pieces（C1A3A1A2）, three biopsy pieces（C1C2A3）, three biopsy pieces（C1C2A1）, three biopsy pieces（C1C2A2）, three biopsy pieces（C1A3A1）, three biopsy pieces（C1A1A2）, three biopsy pieces（C1A3A2）, three biopsy pieces（C2A3A1）, three biopsy piec…										The test result variable(s): four biopsy pieces（C1C2A3A1）, four biopsy pieces（C1C2A1A2）, four biopsy pieces（C2A3A1A2）, four biopsy pieces（C1A3A1A2）, three biopsy pieces（C1C2A3）, three biopsy pieces（C1C2A1）, three biopsy pieces（C1C2A2）, three biopsy pieces（C1A3A1）, three biopsy pieces（C1A1A2）, three biopsy pieces（C1A3A2）, three biopsy pieces（C2A3A1）, three biopsy pieces（C2A1A2）, three biopsy piece…
a. Under the nonparametric assumption										a. Under the nonparametric assumption
b. Null hypothesis: true area = 0.5										b. Null hypothesis: true area = 0.5
Coordinates of the Curve										Coordinates of the Curve
Test Result Variable(s)	Positive if Greater Than or Equal Toa	Sensitivity	1 - Specificity	Youden's index						Test Result Variable(s)	Positive if Greater Than or Equal Toa	Sensitivity	1 - Specificity	Youden's index
four biopsy pieces（C1C2A3A1）	-1	1	1	0						four biopsy pieces（C1C2A3A1）	-1	1	1	0
	0.5	0.97561	0.415902	0.559708							0.5	0.975	0.402439	0.572561
	1.5	0.95122	0.155963	0.795256							1.5	0.95	0.146341	0.803659
	2.5	0.853659	0	0.853659							2.5	0.9	0.00304878	0.896951
	3.5	0.317073	0	0.317073							3.5	0.35	0.00304878	0.346951
	5	0	0	0							5	0	0	0
four biopsy pieces（C1C2A3A2）	-1	1	1	0						four biopsy pieces（C1C2A3A2）	-1	1	1	0
	0.5	1	0.507645	0.492355							0.5	1	0.490854	0.509146
	1.5	1	0.168196	0.831804							1.5	1	0.146341	0.853659
	2.5	0.97561	0	0.97561							2.5	1	0	1
	3.5	0.317073	0	0.317073							3.5	0.35	0	0.35
	5	0	0	0							5	0	0	0
four biopsy pieces（C1C2A1A2）	-1	1	1	0						four biopsy pieces（C1C2A1A2）	-1	1	1	0
	0.5	1	0.458716	0.541284							0.5	1	0.45122	0.54878
	1.5	0.97561	0.122324	0.853286							1.5	0.925	0.115854	0.809146
	2.5	0.731707	0	0.731707							2.5	0.7	0	0.7
	3.5	0.170732	0	0.170732							3.5	0.175	0	0.175
	5	0	0	0							5	0	0	0
four biopsy pieces（C2A3A1A2）	-1	1	1	0						four biopsy pieces（C2A3A1A2）	-1	1	1	0
	0.5	1	0.522936	0.477064							0.5	1	0.503049	0.496951
	1.5	1	0.183486	0.816514							1.5	1	0.167683	0.832317
	2.5	0.902439	0	0.902439							2.5	0.95	0	0.95
	3.5	0.268293	0	0.268293							3.5	0.325	0	0.325
	5	0	0	0							5	0	0	0
four biopsy pieces（C1A3A1A2）	-1	1	1	0						four biopsy pieces（C1A3A1A2）	-1	1	1	0
	0.5	1	0.513761	0.486239							0.5	1	0.5	0.5
	1.5	1	0.189602	0.810398							1.5	1	0.170732	0.829268
	2.5	0.780488	0	0.780488							2.5	0.75	0	0.75
	3.5	0.097561	0	0.097561							3.5	0.125	0	0.125
	5	0	0	0							5	0	0	0
three biopsy pieces（C1C2A3）	-1	1	1	0						three biopsy pieces（C1C2A3）	-1	1	1	0
	0.5	0.95122	0.366972	0.584247							0.5	0.95	0.353659	0.596341
	1.5	0.902439	0.119266	0.783173							1.5	0.9	0.112805	0.787195
	2.5	0.731707	0	0.731707							2.5	0.775	0	0.775
	3.5	0.243902	0	0.243902							3.5	0.3	0	0.3
	5	0	0	0							5	0	0	0
three biopsy pieces（C1C2A1）	-1	1	1	0						three biopsy pieces（C1C2A1）	-1	1	1	0
	0.5	0.97561	0.299694	0.675916							0.5	0.95	0.289634	0.660366
	1.5	0.853659	0.0611621	0.792496							1.5	0.825	0.0579268	0.767073
	2.5	0.365854	0	0.365854							2.5	0.375	0	0.375
	3.5	0.146341	0	0.146341							3.5	0.125	0	0.125
	5	0	0	0							5	0	0	0
three biopsy pieces（C1C2A2）	-1	1	1	0						three biopsy pieces（C1C2A2）	-1	1	1	0
	0.5	1	0.431193	0.568807							0.5	0.975	0.420732	0.554268
	1.5	0.95122	0.0948012	0.856418							1.5	0.9	0.0823171	0.817683
	2.5	0.707317	0	0.707317							2.5	0.675	0	0.675
	3.5	0.170732	0	0.170732							3.5	0.175	0	0.175
	5	0	0	0							5	0	0	0
three biopsy pieces（C1A3A1）	-1	1	1	0						three biopsy pieces（C1A3A1）	-1	1	1	0
	0.5	0.97561	0.391437	0.584172							0.5	0.975	0.378049	0.596951
	1.5	0.95122	0.155963	0.795256							1.5	0.95	0.143293	0.806707
	2.5	0.658537	0	0.658537							2.5	0.65	0	0.65
	3.5	0.097561	0	0.097561							3.5	0.125	0	0.125
	5	0	0	0							5	0	0	0
three biopsy pieces（C1A1A2）	-1	1	1	0						three biopsy pieces（C1A1A2）	-1	1	1	0
	0.5	1	0.443425	0.556575							0.5	1	0.439024	0.560976
	1.5	0.829268	0.122324	0.706944							1.5	0.775	0.112805	0.662195
	2.5	0.536585	0	0.536585							2.5	0.45	0	0.45
	3.5	0.0731707	0	0.0731707							3.5	0.075	0	0.075
	5	0	0	0							5	0	0	0
three biopsy pieces（C1A3A2）	-1	1	1	0						three biopsy pieces（C1A3A2）	-1	1	1	0
	0.5	1	0.498471	0.501529							0.5	1	0.481707	0.518293
	1.5	1	0.168196	0.831804							1.5	1	0.146341	0.853659
	2.5	0.780488	0	0.780488							2.5	0.75	0	0.75
	3.5	0.097561	0	0.097561							3.5	0.125	0	0.125
	5	0	0	0							5	0	0	0
three biopsy pieces（C2A3A1）	-1	1	1	0						three biopsy pieces（C2A3A1）	-1	1	1	0
	0.5	0.97561	0.415902	0.559708							0.5	0.975	0.396341	0.578659
	1.5	0.926829	0.149847	0.776982							1.5	0.925	0.140244	0.784756
	2.5	0.804878	0	0.804878							2.5	0.875	0	0.875
	3.5	0.243902	0	0.243902							3.5	0.275	0	0.275
	5	0	0	0							5	0	0	0
three biopsy pieces（C2A1A2）	-1	1	1	0						three biopsy pieces（C2A1A2）	-1	1	1	0
	0.5	1	0.449541	0.550459							0.5	1	0.442073	0.557927
	1.5	0.97561	0.116208	0.859402							1.5	0.925	0.112805	0.812195
	2.5	0.634146	0	0.634146							2.5	0.6	0	0.6
	3.5	0.146341	0	0.146341							3.5	0.15	0	0.15
	5	0	0	0							5	0	0	0
three biopsy pieces（C2A3A2）	-1	1	1	0						three biopsy pieces（C2A3A2）	-1	1	1	0
	0.5	1	0.507645	0.492355							0.5	1	0.481707	0.518293
	1.5	1	0.16208	0.83792							1.5	1	0.143293	0.856707
	2.5	0.902439	0	0.902439							2.5	0.95	0	0.95
	3.5	0.268293	0	0.268293							3.5	0.275	0	0.275
	5	0	0	0							5	0	0	0
two biopsy pieces（C1A3）	-1	1	1	0						two biopsy pieces（C1A3）	-1	1	1	0
	0.5	0.878049	0.342508	0.535541							0.5	0.875	0.329268	0.545732
	1.5	0.804878	0.125382	0.679496							1.5	0.8	0.112805	0.687195
	2.5	0.560976	0	0.560976							2.5	0.55	0	0.55
	3.5	0.097561	0	0.097561							3.5	0.125	0	0.125
	5	0	0	0							5	0	0	0
two biopsy pieces（C1A1）	-1	1	1	0						two biopsy pieces（C1A1）	-1	1	1	0
	0.5	0.853659	0.24159	0.612068							0.5	0.85	0.237805	0.612195
	1.5	0.585366	0.058104	0.527262							1.5	0.525	0.0579268	0.467073
	2.5	0.243902	0	0.243902							2.5	0.225	0	0.225
	3.5	0.0731707	0	0.0731707							3.5	0.075	0	0.075
	5	0	0	0							5	0	0	0
two biopsy pieces（C1A2）	-1	1	1	0						two biopsy pieces（C1A2）	-1	1	1	0
	0.5	0.97561	0.415902	0.559708							0.5	0.975	0.408537	0.566463
	1.5	0.804878	0.0948012	0.710077							1.5	0.75	0.0823171	0.667683
	2.5	0.512195	0	0.512195							2.5	0.425	0	0.425
	3.5	0.0731707	0	0.0731707							3.5	0.075	0	0.075
	5	0	0	0							5	0	0	0
two biopsy pieces（C2A3）	-1	1	1	0						two biopsy pieces（C2A3）	-1	1	1	0
	0.5	0.95122	0.360856	0.590363							0.5	0.95	0.341463	0.608537
	1.5	0.853659	0.119266	0.734392							1.5	0.875	0.109756	0.765244
	2.5	0.658537	0	0.658537							2.5	0.725	0	0.725
	3.5	0.219512	0	0.219512							3.5	0.225	0	0.225
	5	0	0	0							5	0	0	0
two biopsy pieces（C2A1）	-1	1	1	0						two biopsy pieces（C2A1）	-1	1	1	0
	0.5	0.926829	0.278287	0.648542							0.5	0.925	0.27439	0.65061
	1.5	0.780488	0.0519878	0.7285							1.5	0.75	0.054878	0.695122
	2.5	0.341463	0	0.341463							2.5	0.35	0	0.35
	3.5	0.097561	0	0.097561							3.5	0.1	0	0.1
	5	0	0	0							5	0	0	0
two biopsy pieces（C2A2）	-1	1	1	0						two biopsy pieces（C2A2）	-1	1	1	0
	0.5	1	0.422018	0.577982							0.5	0.975	0.411585	0.563415
	1.5	0.926829	0.088685	0.838144							1.5	0.875	0.0792683	0.795732
	2.5	0.634146	0	0.634146							2.5	0.6	0	0.6
	3.5	0.146341	0	0.146341							3.5	0.15	0	0.15
	5	0	0	0							5	0	0	0
The test result variable(s): four biopsy pieces（C1C2A3A1）, four biopsy pieces（C1C2A3A2）, four biopsy pieces（C1C2A1A2）, four biopsy pieces（C2A3A1A2）, four biopsy pieces（C1A3A1A2）, three biopsy pieces（C1C2A3）, three biopsy pieces（C1C2A1）, three biopsy pieces（C1C2A2）, three biopsy pieces（C1A3A1）, three biopsy pieces（C1A1A2）, three biopsy pieces（C1A3A2）, three biopsy pieces（C2A3A1）, three biopsy piec…										a. The smallest cutoff value is the minimum observed test value minus 1, and the largest cutoff value is the maximum observed test value plus 1. All the other cutoff values are the averages of two consecutive ordered observed test values.
a. The smallest cutoff value is the minimum observed test value minus 1, and the largest cutoff value is the maximum observed test value plus 1. All the other cutoff values are the averages of two consecutive ordered observed test values.
